# Supplementary material for: Successful extraction of insect DNA from recent copal inclusions: limits and perspectives
Source: Sci Rep. 2021 Mar 25;11:6851. doi: 10.1038/s41598-021-86058-9 (PMC7994385; doi:10.1038/s41598-021-86058-9)
Supplement: Supplementary file 1 — Supplementary Table 1. [file 41598_2021_86058_MOESM1_ESM.xlsx]

## Sheet: parsed2.xml
Table S1. BLAST results. Table includes the sequence length, the taxonomic group, the corresponding database entry, the organism description, the length of the matching, BLAST Bit-score, E-value, the query start, the query end, the subject start and the subject end
Query	Query_Length	Group	Name	Match_Length	Organism_Description	Score	Expect	QueryStart	QueryEnd	SubjectStart	SubjectEnd	Db_Seq_Length
seq68	271	Virus of E. coli	gi|9626372|ref|NC_001422.1| Coliphage phi-X174, complete genome	270	The phi X 174 (or ΦX174) bacteriophage is a single-stranded DNA (ssDNA) virus that infects Escherichia coli, and the first DNA-based genome to be sequenced	542	2.48072e-134	1	271	4774	5044	5386
seq60	278	Fly	gi|425869659|gb|KC177292.1| Ogcodes basalis 18S ribosomal RNA gene, partial sequence	277	Ogcodes is a genus of small-headed flies in the family Acroceridae.[2] About 90 species have been described for the genus	529	1.5655e-130	1	278	304	26	2011
seq10	380	Fly	gi|751476531|ref|XM_011195452.1| PREDICTED: Bactrocera cucurbitae ryanodine receptor 44F (LOC105219357), transcript variant X24, mRNA	379	Bactrocera cucurbitae Coquillett, 1849 è una mosca della famiglia Tephritidae. È un insetto fitofago dell'ordine dei Diptera Brachycera, che crea gravi danni colturali, soprattutto nelle Hawaii.	435	5.12218e-105	1	380	12957	13336	15834
seq183	215	Virus of E. coli	gi|1428093868|gb|MH378443.1| Escherichia virus phiX174 strain evolved J1, complete genome	214	The phi X 174 (or ΦX174) bacteriophage is a single-stranded DNA (ssDNA) virus that infects Escherichia coli, and the first DNA-based genome to be sequenced	430	6.2401e-104	1	215	2961	2747	5386
seq240	204	Bacteria	gi|1386591856|emb|LT703009.1| Anderseniella sp. Alg231_50 genome assembly, chromosome: VII	203	Anderseniella is a genus of bacteria from the family of Rhodobiaceae.[1][2] Up to now there is only one species of this genus known (Anderseniella baltica).	408	5.84441e-98	1	204	832	1035	6687
seq258	201	Fly	gi|425869659|gb|KC177292.1| Ogcodes basalis 18S ribosomal RNA gene, partial sequence	200	Ogcodes is a genus of small-headed flies in the family Acroceridae.[2] About 90 species have been described for the genus	402	2.48511e-96	1	201	1181	1381	2011
seq255	202	Fly	gi|425869797|gb|KC177696.1| Ogcodes basalis 28S ribosomal RNA gene, partial sequence	201	Ogcodes is a genus of small-headed flies in the family Acroceridae.[2] About 90 species have been described for the genus	394	3.68822e-94	1	202	2569	2368	3832
seq291	197	Fly	gi|425869659|gb|KC177292.1| Ogcodes basalis 18S ribosomal RNA gene, partial sequence	196	Ogcodes is a genus of small-headed flies in the family Acroceridae.[2] About 90 species have been described for the genus	394	3.68822e-94	1	197	1292	1488	2011
seq295	197	Virus	gi|1428093868|gb|MH378443.1| Escherichia virus phiX174 strain evolved J1, complete genome	196	The phi X 174 (or ΦX174) bacteriophage is a single-stranded DNA (ssDNA) virus that infects Escherichia coli, and the first DNA-based genome to be sequenced	394	3.68822e-94	1	197	1829	2025	5386
seq269	200	Fly	gi|425869797|gb|KC177696.1| Ogcodes basalis 28S ribosomal RNA gene, partial sequence	199	Ogcodes is a genus of small-headed flies in the family Acroceridae.[2] About 90 species have been described for the genus	390	4.49318e-93	1	200	1319	1518	3832
seq323	193	Bacteria	gi|1386591856|emb|LT703009.1| Anderseniella sp. Alg231_50 genome assembly, chromosome: VII	192	Anderseniella is a genus of bacteria from the family of Rhodobiaceae.[1][2] Up to now there is only one species of this genus known (Anderseniella baltica).	386	5.47381e-92	1	193	4178	4370	6687
seq394	190	Fly	gi|425869659|gb|KC177292.1| Ogcodes basalis 18S ribosomal RNA gene, partial sequence	189	Ogcodes is a genus of small-headed flies in the family Acroceridae.[2] About 90 species have been described for the genus	380	2.32752e-90	1	190	241	430	2011
seq398	190	Fly	gi|425869797|gb|KC177696.1| Ogcodes basalis 28S ribosomal RNA gene, partial sequence	188	Ogcodes is a genus of small-headed flies in the family Acroceridae.[2] About 90 species have been described for the genus	368	4.20826e-87	1	189	2056	1868	3832
seq458	185	Fly	gi|34368974|gb|AY144416.1| Ogcodes canadensis 28S ribosomal RNA gene, partial sequence	184	Ogcodes is a genus of small-headed flies in the family Acroceridae.[2] About 90 species have been described for the genus	351	1.23281e-82	1	185	1399	1216	1715
seq504	180	Fly	gi|425869659|gb|KC177292.1| Ogcodes basalis 18S ribosomal RNA gene, partial sequence	179	Ogcodes is a genus of small-headed flies in the family Acroceridae.[2] About 90 species have been described for the genus	350	1.23281e-82	1	180	1836	1657	2011
seq583	174	Fly	gi|425869659|gb|KC177292.1| Ogcodes basalis 18S ribosomal RNA gene, partial sequence	172	Ogcodes is a genus of small-headed flies in the family Acroceridae.[2] About 90 species have been described for the genus	346	1.50187e-81	2	174	508	336	2011
seq589	174	Fly	gi|425869797|gb|KC177696.1| Ogcodes basalis 28S ribosomal RNA gene, partial sequence	173	Ogcodes is a genus of small-headed flies in the family Acroceridae.[2] About 90 species have been described for the genus	343	1.82966e-80	1	174	2056	1883	3832
seq905	163	Fly	gi|817639422|gb|KM878999.1| Jackhallia argentinae 18S ribosomal RNA gene, partial sequence	162	Jackhallia argentinae is a species of fly from the family of window flies (Scenopinidae). [1] The scientific name of the species was first validly published in 1994 by Nagatomi & Liu.	326	3.36724e-76	1	163	410	572	1501
seq929	163	Fly	gi|425869797|gb|KC177696.1| Ogcodes basalis 28S ribosomal RNA gene, partial sequence	162	Ogcodes is a genus of small-headed flies in the family Acroceridae.[2] About 90 species have been described for the genus	326	3.36724e-76	1	163	74	236	3832
seq536	177	Fly	gi|425869797|gb|KC177696.1| Ogcodes basalis 28S ribosomal RNA gene, partial sequence	176	Ogcodes is a genus of small-headed flies in the family Acroceridae.[2] About 90 species have been described for the genus	324	1.40664e-75	1	177	2824	2648	3832
seq818	165	Fly	gi|425869659|gb|KC177292.1| Ogcodes basalis 18S ribosomal RNA gene, partial sequence	164	Ogcodes is a genus of small-headed flies in the family Acroceridae.[2] About 90 species have been described for the genus	315	7.28657e-73	1	165	1810	1646	2011
seq618	173	Fly	gi|425869797|gb|KC177696.1| Ogcodes basalis 28S ribosomal RNA gene, partial sequence	172	Ogcodes is a genus of small-headed flies in the family Acroceridae.[2] About 90 species have been described for the genus	311	8.87685e-72	1	173	3029	3201	3832
seq1293	160	Fly	gi|425869797|gb|KC177696.1| Ogcodes basalis 28S ribosomal RNA gene, partial sequence	159	Ogcodes is a genus of small-headed flies in the family Acroceridae.[2] About 90 species have been described for the genus	310	7.41685e-72	1	160	1132	1291	3832
seq948	163	Fly	gi|425869659|gb|KC177292.1| Ogcodes basalis 18S ribosomal RNA gene, partial sequence	162	Ogcodes is a genus of small-headed flies in the family Acroceridae.[2] About 90 species have been described for the genus	306	9.03557e-71	1	163	1770	1932	2011
seq1576	158	Fly	gi|425869797|gb|KC177696.1| Ogcodes basalis 28S ribosomal RNA gene, partial sequence	153	Ogcodes is a genus of small-headed flies in the family Acroceridae.[2] About 90 species have been described for the genus	303	1.05742e-69	1	154	154	1	3832
seq2047	156	Fly	gi|425869797|gb|KC177696.1| Ogcodes basalis 28S ribosomal RNA gene, partial sequence	155	Ogcodes is a genus of small-headed flies in the family Acroceridae.[2] About 90 species have been described for the genus	302	1.05742e-69	1	156	1197	1352	3832
seq1248	160	Fly	gi|425869659|gb|KC177292.1| Ogcodes basalis 18S ribosomal RNA gene, partial sequence	159	Ogcodes is a genus of small-headed flies in the family Acroceridae.[2] About 90 species have been described for the genus	300	3.84202e-69	1	160	1838	1997	2011
seq2474	154	Bacteria of flies	gi|225591853|gb|CP001391.1| Wolbachia sp. wRi, complete genome	153	Wolbachia are natural bacteria present in up to 60% of insect species, including some mosquitoes. However, Wolbachia is not usually found in the Aedes aegypti mosquito, the primary species responsible for transmitting human viruses such as Zika, dengue, chikungunya and yellow fever.	298	1.25652e-68	1	154	155255	155102	1445873
seq1518	159	Fly	gi|425869797|gb|KC177696.1| Ogcodes basalis 28S ribosomal RNA gene, partial sequence	158	Ogcodes is a genus of small-headed flies in the family Acroceridae.[2] About 90 species have been described for the genus	293	5.70207e-67	1	159	3480	3638	3832
seq427	188	Butterfly	gi|922322250|gb|KT286572.1| Tomares ballus voucher RV00Q028 cytochrome c oxidase subunit I (COI) gene, partial cds; mitochondrial	187	Tomares ballus, the Provence hairstreak or cardenillo, is a butterfly of the family Lycaenidae. It is found on the Iberian Peninsula, northern Africa and along the Mediterranean coast of France.	291	2.38199e-66	1	188	627	814	1189
seq2567	153	Fly	gi|425869659|gb|KC177292.1| Ogcodes basalis 18S ribosomal RNA gene, partial sequence	152	Ogcodes is a genus of small-headed flies in the family Acroceridae.[2] About 90 species have been described for the genus	291	1.86485e-66	1	153	1770	1922	2011
seq2418	154	Fly	gi|425869659|gb|KC177292.1| Ogcodes basalis 18S ribosomal RNA gene, partial sequence	153	Ogcodes is a genus of small-headed flies in the family Acroceridae.[2] About 90 species have been described for the genus	288	6.50896e-66	1	154	1828	1981	2011
seq122	233	Wasp	gi|62083358|gb|AY961502.1| Lysiphlebus testaceipes polyubiquitin (ubq) mRNA, complete cds	232	L. testaceipes is a tiny (<3mm) black wasp and is not commonly seen. However, the distinctive aphid mummies which remain on leaves after the parasitoid has killed the greenbug can easily be detected. The mummy consists of the outer skin of the greenbug which becomes modified into a tough protective shell after the developing wasp kills the greenbug by its internal feeding. Greenbugs parasitized b…	286	7.61544e-65	1	233	140	372	1617
seq315	194	Fly	gi|425869797|gb|KC177696.1| Ogcodes basalis 28S ribosomal RNA gene, partial sequence	136	Ogcodes is a genus of small-headed flies in the family Acroceridae.[2] About 90 species have been described for the genus	274	1.3769e-61	1	137	1621	1757	3832
seq419	188	Butterfly	gi|922322146|gb|KT286520.1| Paralaxita damajanti voucher MWT93A074 cytochrome c oxidase subunit I (COI) gene, partial cds; mitochondrial	187	Paralaxita damajanti, the Malay red harlequin, is an Indomalayan [2] species in the butterfly family Riodinidae. It was described by Cajetan Felder and Rudolf Felder in 1860.[3]	266	7.78677e-60	1	188	489	676	1197
seq659	170	Bird	gi|569531529|dbj|AB796086.1| Panorpodes paradoxus mitochondrial COI gene for cytochrome oxidase subunit I, partial cds, isolate: 4969	166	Panorod's paradox [1] is a beak species described by Maclachlan in 1875. Panorod's paradox is included in the genus Panorpodes and the Panorpodidae family. [2] [3] No subspecies are listed in the Catalog of Life. [2]	264	2.71785e-59	1	167	590	424	610
seq1162	161	Butterfly	gi|922322146|gb|KT286520.1| Paralaxita damajanti voucher MWT93A074 cytochrome c oxidase subunit I (COI) gene, partial cds; mitochondrial	159	Paralaxita damajanti, the Malay red harlequin, is an Indomalayan [2] species in the butterfly family Riodinidae. It was described by Cajetan Felder and Rudolf Felder in 1860.[3]	250	1.43305e-55	2	161	535	694	1197
seq1124	161	Butterfly	gi|922322146|gb|KT286520.1| Paralaxita damajanti voucher MWT93A074 cytochrome c oxidase subunit I (COI) gene, partial cds; mitochondrial	158	Paralaxita damajanti, the Malay red harlequin, is an Indomalayan [2] species in the butterfly family Riodinidae. It was described by Cajetan Felder and Rudolf Felder in 1860.[3]	243	2.12684e-53	3	161	514	672	1197
seq11	374	Fly	gi|1286068736|ref|XM_023178058.1| PREDICTED: Drosophila willistoni ryanodine receptor (LOC6638476), transcript variant X13, mRNA	297	Drosophila willistoni is a species of fruit fly. It was originally described by Alfred Sturtevant in 1916. It ranges from Florida, Mexico and Caribbean islands southwards to Argentina and is the most common Drosophilid fruit fly in the Amazon rainforest.[2]	241	2.33164e-52	65	362	11292	11584	15378
seq2402	154	Moth	gi|529393449|gb|KF389748.1| Hygraula nitens voucher 10ANIC-08959 cytochrome oxidase subunit 1 (COI) gene, partial cds; mitochondrial	152	Hygraula nitens, the pond moth or Australian water moth, is a moth of the Crambidae family. It was described by Arthur Gardiner Butler in 1880. It is found in New Zealand[2] and most of Australia, including Tasmania.	241	6.95578e-53	2	154	86	238	550
seq435	187	Ant	gi|1070614964|ref|XM_018550029.1| PREDICTED: Cyphomyrmex costatus polyubiquitin-C (LOC108781911), transcript variant X2, mRNA	184	Ant living in Honduras (type locality), Costa Rica, Colombia, Venezuela. Costa Rica: lowland wet forests of Atlantic and Pacific slopes, below 500m elevation	240	8.8847e-53	1	185	555	739	2104
seq606	173	Fly	gi|805819312|ref|XM_012294411.1| PREDICTED: Megachile rotundata polyubiquitin (LOC100875992), transcript variant X2, mRNA	172	Megachile rotundata, the alfalfa leafcutter bee or leafcutter bee[1] is a European bee that has been introduced to various regions around the world. As a solitary bee species, it does not build colonies or store honey, but is a very efficient pollinator of alfalfa, carrots, other vegetables and some fruits.	236	1.08238e-51	1	173	685	857	1899
seq452	185	Fly	gi|929373368|ref|XM_014241214.1| PREDICTED: Bactrocera oleae histone H2B (LOC106622125), mRNA	184	The olive fruit fly (Bactrocera oleae, Dacus oleae) is a species of fruit fly, which belongs to the subfamily Dacinae. It is a phytophagous species, whose larvae feed on the fruit of olive trees, hence the common name. It is considered a serious pest in the cultivation of olives.	235	3.77787e-51	1	185	345	161	538
seq1229	160	Fly	gi|221223014|gb|FJ571365.1| Carpomya schineri isolate R248 cytochrome oxidase subunit I (COI) gene, partial cds; mitochondrial	159	Carpomya is a genus of tephritid or fruit flies in the family Tephritidae	235	3.15651e-51	1	160	327	168	803
seq2384	154	Butterfly	gi|922322146|gb|KT286520.1| Paralaxita damajanti voucher MWT93A074 cytochrome c oxidase subunit I (COI) gene, partial cds; mitochondrial	151	Paralaxita damajanti, the Malay red harlequin, is an Indomalayan [2] species in the butterfly family Riodinidae. It was described by Cajetan Felder and Rudolf Felder in 1860.[3]	234	2.95767e-51	1	152	671	520	1197
seq40	296	Fly	gi|751477926|ref|XM_011196202.1| PREDICTED: Bactrocera cucurbitae DNA-directed RNA polymerase III subunit RPC2 (LOC105219857), mRNA	259	The melon fly (Bactrocera cucurbitae) is a fruit fly of the family Tephritidae. It is a serious agricultural pest, particularly in Hawaii.	230	1.20782e-49	37	296	792	533	3543
seq2129	155	Fly	gi|907683319|ref|XM_013251398.1| PREDICTED: Stomoxys calcitrans polyubiquitin-C (LOC106086651), mRNA	154	Stomoxys calcitrans is commonly called the stable fly, barn fly, biting house fly, dog fly, or power mower fly.[1] Unlike most members of the family Muscidae, Stomoxys calcitrans ('sharp mouth' + 'kicking') and others of its genus suck blood from mammals. Now found worldwide, the species is considered to be of Eurasian origin.[2]	225	1.53211e-48	1	155	432	278	1831
seq721	167	Louse	gi|242021991|ref|XM_002431381.1| Pediculus humanus corporis ubiquitin, putative, mRNA	166	Pediculus humanus is a species of louse that infects humans. It comprises two subspecies:[1][2]	224	1.95699e-48	1	167	818	652	2535
seq3449	150	Beetle	gi|444301439|gb|JX844897.1| Hoplicnema sp. CO968 histone subunit III (H3) gene, partial cds	130	Hoplicnema are beetle species from the Corylophidae family. The scientific name of the species is validly published for the first time in 1899 by Matthews. [1]	224	1.46774e-48	1	131	196	326	326
seq3449	150	Beetle	gi|444301439|gb|JX844897.1| Hoplicnema sp. CO968 histone subunit III (H3) gene, partial cds	130	Hoplicnema are beetle species from the Corylophidae family. The scientific name of the species is validly published for the first time in 1899 by Matthews. [1]	224	1.48061e-48	1	131	196	326	326
seq2561	153	Ant	gi|1070614964|ref|XM_018550029.1| PREDICTED: Cyphomyrmex costatus polyubiquitin-C (LOC108781911), transcript variant X2, mRNA	152	Ant living in Honduras (type locality), Costa Rica, Colombia, Venezuela. Costa Rica: lowland wet forests of Atlantic and Pacific slopes, below 500m elevation	216	2.27386e-46	1	153	707	555	2104
seq722	167	Bug	gi|1370577030|ref|XM_014433978.2| PREDICTED: Halyomorpha halys polyubiquitin-C (LOC106689152), transcript variant X3, mRNA	166	The brown marmorated stink bug (Halyomorpha halys) is an insect in the family Pentatomidae that is native to China, Japan, the Korean peninsula, and Taiwan.	214	1.01374e-45	1	167	2067	1901	3583
seq1373	159	Fly	gi|397174228|emb|HE575183.1| Ogcodes fumatus mitochondrial partial COI gene for cytochrome oxidase subunit 1, specimen voucher CK459	156	Ogcodes is a genus of small-headed flies in the family Acroceridae.[2] About 90 species have been described for the genus	214	8.47009e-46	2	158	363	207	658
seq2311	155	Mite	gi|1535893468|ref|XM_027348349.1| PREDICTED: Dermatophagoides pteronyssinus polyubiquitin-C-like (LOC113797887), mRNA	154	The mites belonging to the species Dermatophagoides farinae represent together with mites belonging to the species Dermatophagoides pteronyssinus and Euroglyphus maynei,	210	9.66869e-45	1	155	1725	1879	2220
seq82	258	Plant parasite	gi|837722182|gb|KP733849.1| Aphis citricidus ryanodine receptor (RyR) mRNA, complete cds	199	Apterae 1.5-2.5 mm (usually larger than A. aurantii) shining, very dark brown to black; antennae indistinctly banded. In ant-attended colonies on young growth of host plants, rolling leaves and stunting shoots.	209	1.13123e-43	14	213	12454	12653	15315
seq2434	154	Fly	gi|425869797|gb|KC177696.1| Ogcodes basalis 28S ribosomal RNA gene, partial sequence	110	Ogcodes is a genus of small-headed flies in the family Acroceridae.[2] About 90 species have been described for the genus	205	4.11123e-43	1	111	681	792	3832
seq703	168	Fly	gi|1004606827|gb|KT225295.1| Heleodromia immaculata mitochondrion, partial genome	166	Heleodromia immaculata is a species of flies in the family Empididae. It is found in the Palearctic .[1][2][3]	199	2.23292e-41	1	167	10663	10829	14515
seq530	178	Fly	gi|1321304947|ref|XM_023438630.1| PREDICTED: Lucilia cuprina ryanodine receptor (LOC111677492), transcript variant X14, mRNA	177	The species Lucilia cuprina, formerly named Phaenicia cuprina, is more commonly known as the Australian sheep blowfly.	196	7.79365e-41	1	178	12164	11987	16176
seq117	235	Fly	gi|1135096124|ref|XM_005176036.3| PREDICTED: Musca domestica DNA-directed RNA polymerase III subunit RPC2 (LOC101890631), mRNA	179	Domestic fly	195	7.13884e-40	1	180	1554	1375	3726
seq674	169	Fly	gi|1015813678|gb|KT425084.1| Stenosialis australiensis mitochondrion, partial genome	161	Stenosialis australiensis is an insect from the Sialidae family, which belongs to the order great wing (Megaloptera). The species is found in the east of Australia. [1]	194	2.72025e-40	7	168	9901	10062	14018
seq2414	154	Fly	gi|19423845|gb|AF484038.1| Ogcodes sp. LRC-2002 cytochrome oxidase subunit II gene, partial cds; mitochondrial gene for mitochondrial product	153	Ogcodes is a genus of small-headed flies in the family Acroceridae.[2] About 90 species have been described for the genus	193	7.43328e-40	1	154	321	168	395
seq2858	152	Fly	gi|425869913|gb|KC177812.1| Incertella albipalpis 28S ribosomal RNA gene, partial sequence	100	Incertella albipalpis is a species of fly from the family of the common flies (Chloropidae). [1] The scientific name of the species was first validly published in 1830 by Meigen.	192	7.24589e-40	1	101	2115	2215	3800
seq3246	151	Butterfly	gi|1016112196|gb|KT236378.1| Satyrium spini cytochrome c oxidase subunit I gene, partial cds; mitochondrial	95	Satyrium spini, the blue spot hairstreak, is a butterfly in the family Lycaenidae.[1]	192	7.18342e-40	1	96	214	309	873
seq3284	151	Fly	gi|194771213|ref|XR_046314.1| Drosophila ananassae 18S ribosomal RNA (Dana\18SrRNA:GF26229), rRNA	95	Drosophila ananassae is a species of fruit fly that is a useful model organism for genetic studies because it is easily cultured in the laboratory, and was one of 12 fruitfly genomes sequenced for a large comparative study.[1]	192	7.18342e-40	1	96	974	1069	2010
seq3352	151	Fly	gi|425869659|gb|KC177292.1| Ogcodes basalis 18S ribosomal RNA gene, partial sequence	97	Ogcodes is a genus of small-headed flies in the family Acroceridae.[2] About 90 species have been described for the genus	191	2.50726e-39	1	98	807	904	2011
seq1784	157	Fly	gi|425869797|gb|KC177696.1| Ogcodes basalis 28S ribosomal RNA gene, partial sequence	97	Ogcodes is a genus of small-headed flies in the family Acroceridae.[2] About 90 species have been described for the genus	191	2.65988e-39	1	98	2477	2574	3832
seq408	189	Mammal	gi|634868859|ref|XM_007948252.1| PREDICTED: Orycteropus afer afer polymerase (RNA) III (DNA directed) polypeptide B (POLR3B), mRNA	188	The aardvark (/ˈɑːrdvɑːrk/ ARD-vark; Orycteropus afer) is a medium-sized, burrowing, nocturnal mammal native to Africa.[2][3]	190	8.69688e-39	1	189	1977	2173	3210
seq2304	155	Fly	gi|770593200|gb|KM657333.1| Camptonotus carolinensis mitochondrion, complete genome	144	Ogcodes is a genus of small-headed flies in the family Acroceridae.[2] About 90 species have been described for the genus	190	2.59447e-39	11	155	4378	4522	15211
seq3526	150	Fly	gi|1510377431|ref|XR_003409399.1| PREDICTED: Drosophila persimilis small subunit ribosomal RNA (LOC113567303), rRNA	94	Drosophila ananassae is a species of fruit fly that is a useful model organism for genetic studies because it is easily cultured in the laboratory, and was one of 12 fruitfly genomes sequenced for a large comparative study.[1]	190	2.48546e-39	1	95	1066	972	1995
seq3539	150	Fly	gi|425869797|gb|KC177696.1| Ogcodes basalis 28S ribosomal RNA gene, partial sequence	94	Ogcodes is a genus of small-headed flies in the family Acroceridae.[2] About 90 species have been described for the genus	190	2.48546e-39	1	95	2245	2151	3832
seq3153	151	Fly	gi|1510377432|ref|XR_003409400.1| PREDICTED: Drosophila persimilis large subunit ribosomal RNA (LOC113567304), rRNA	94	Ogcodes is a genus of small-headed flies in the family Acroceridae.[2] About 90 species have been described for the genus	190	2.50726e-39	1	95	2174	2268	3963
seq3299	151	Fly	gi|425869797|gb|KC177696.1| Ogcodes basalis 28S ribosomal RNA gene, partial sequence	94	Drosophila ananassae is a species of fruit fly that is a useful model organism for genetic studies because it is easily cultured in the laboratory, and was one of 12 fruitfly genomes sequenced for a large comparative study.[1]	190	2.50726e-39	1	95	2485	2579	3832
seq3526	150	Fly	gi|1510377431|ref|XR_003409399.1| PREDICTED: Drosophila persimilis small subunit ribosomal RNA (LOC113567303), rRNA	94	Drosophila ananassae is a species of fruit fly that is a useful model organism for genetic studies because it is easily cultured in the laboratory, and was one of 12 fruitfly genomes sequenced for a large comparative study.[1]	190	2.50726e-39	1	95	1066	972	1995
seq3539	150	Fly	gi|425869797|gb|KC177696.1| Ogcodes basalis 28S ribosomal RNA gene, partial sequence	94	Ogcodes is a genus of small-headed flies in the family Acroceridae.[2] About 90 species have been described for the genus	190	2.50726e-39	1	95	2245	2151	3832
seq2793	152	Fly	gi|1510377431|ref|XR_003409399.1| PREDICTED: Drosophila persimilis small subunit ribosomal RNA (LOC113567303), rRNA	94	Drosophila ananassae is a species of fruit fly that is a useful model organism for genetic studies because it is easily cultured in the laboratory, and was one of 12 fruitfly genomes sequenced for a large comparative study.[1]	190	2.52906e-39	1	95	973	1067	1995
seq2815	152	Fly	gi|425869797|gb|KC177696.1| Ogcodes basalis 28S ribosomal RNA gene, partial sequence	94	Ogcodes is a genus of small-headed flies in the family Acroceridae.[2] About 90 species have been described for the genus	190	2.52906e-39	1	95	2081	1987	3832
seq2886	152	Fly	gi|425869797|gb|KC177696.1| Ogcodes basalis 28S ribosomal RNA gene, partial sequence	94	Ogcodes is a genus of small-headed flies in the family Acroceridae.[2] About 90 species have been described for the genus	190	2.52906e-39	1	95	926	1020	3832
seq3024	152	Fly	gi|425869797|gb|KC177696.1| Ogcodes basalis 28S ribosomal RNA gene, partial sequence	94	Ogcodes is a genus of small-headed flies in the family Acroceridae.[2] About 90 species have been described for the genus	190	2.52906e-39	1	95	2099	2005	3832
seq3076	152	Fly	gi|425869659|gb|KC177292.1| Ogcodes basalis 18S ribosomal RNA gene, partial sequence	94	Ogcodes is a genus of small-headed flies in the family Acroceridae.[2] About 90 species have been described for the genus	190	2.52906e-39	1	95	932	838	2011
seq2159	155	Cricket	gi|425869797|gb|KC177696.1| Ogcodes basalis 28S ribosomal RNA gene, partial sequence	94	Camptonotus carolinensis, the Carolina leaf-roller, is a species of raspy cricket in the family Gryllacrididae.[1][2][3][4] It is found in North America.[1][5]	190	2.59447e-39	1	95	3244	3150	3832
seq2308	155	Fly	gi|425869795|gb|KC177694.1| Haematopota pluvialis 28S ribosomal RNA gene, partial sequence	94	Haematopota pluvialis, the Common Horse Fly or 'Notch-horned Cleg Fly', is a species belonging to the family Tabanidae subfamily Tabaninae.[1]	190	2.59447e-39	1	95	237	331	3998
seq2315	155	Fly	gi|425869797|gb|KC177696.1| Ogcodes basalis 28S ribosomal RNA gene, partial sequence	94	Ogcodes is a genus of small-headed flies in the family Acroceridae.[2] About 90 species have been described for the genus	190	2.59447e-39	1	95	2085	1991	3832
seq2337	155	Fly	gi|71912354|gb|DQ133072.1| Raymondia huberi 18S ribosomal RNA gene, partial sequence	94	Raymondia huberi [1] is a two-wing species described by Georg von Frauenfeld in 1856. Raymondia huberi is part of the genus Raymondia and the family of lice flies. [1] [2] No subspecies are listed in the Catalog of Life. [1]	190	2.59447e-39	1	95	468	562	1757
seq2638	153	Fly	gi|425869797|gb|KC177696.1| Ogcodes basalis 28S ribosomal RNA gene, partial sequence	94	Ogcodes is a genus of small-headed flies in the family Acroceridae.[2] About 90 species have been described for the genus	190	2.59447e-39	1	95	3367	3273	3832
seq1568	158	Fly	gi|33384810|gb|AY140867.1| Ogcodes basalis 16S ribosomal RNA gene, partial sequence; mitochondrial gene for mitochondrial product	94	Ogcodes is a genus of small-headed flies in the family Acroceridae.[2] About 90 species have been described for the genus	190	2.65988e-39	1	95	155	61	529
seq1825	157	Fly	gi|71912354|gb|DQ133072.1| Raymondia huberi 18S ribosomal RNA gene, partial sequence	94	Raymondia huberi [1] is a two-wing species described by Georg von Frauenfeld in 1856. Raymondia huberi is part of the genus Raymondia and the family of lice flies. [1] [2] No subspecies are listed in the Catalog of Life. [1]	190	2.65988e-39	1	95	470	564	1757
seq1880	157	Fly	gi|425869797|gb|KC177696.1| Ogcodes basalis 28S ribosomal RNA gene, partial sequence	94	Ogcodes is a genus of small-headed flies in the family Acroceridae.[2] About 90 species have been described for the genus	190	2.65988e-39	1	95	2138	2044	3832
seq2008	156	Fly	gi|425869797|gb|KC177696.1| Ogcodes basalis 28S ribosomal RNA gene, partial sequence	94	Ogcodes is a genus of small-headed flies in the family Acroceridae.[2] About 90 species have been described for the genus	190	2.65988e-39	1	95	3162	3256	3832
seq1215	160	Fly	gi|425869797|gb|KC177696.1| Ogcodes basalis 28S ribosomal RNA gene, partial sequence	94	Ogcodes is a genus of small-headed flies in the family Acroceridae.[2] About 90 species have been described for the genus	190	2.76889e-39	1	95	2575	2481	3832
seq1264	160	Fly	gi|425869798|gb|KC177697.1| Apsilocephala sp. BMW-2012 28S ribosomal RNA gene, partial sequence	94	Aps. Is a species of genus Asp.	190	2.76889e-39	1	95	309	215	3890
seq1315	160	Fly	gi|425869659|gb|KC177292.1| Ogcodes basalis 18S ribosomal RNA gene, partial sequence	94	Ogcodes is a genus of small-headed flies in the family Acroceridae.[2] About 90 species have been described for the genus	190	2.76889e-39	1	95	916	822	2011
seq1407	159	Plant	gi|1516545679|emb|LR031630.1| Brassica rapa genome, scaffold: Brapa_scaffold_91	94	Brassica rapa is a plant consisting of various widely cultivated subspecies including the turnip (a root vegetable)	190	2.76889e-39	1	95	63497	63403	145268
seq1513	159	Fly	gi|425869797|gb|KC177696.1| Ogcodes basalis 28S ribosomal RNA gene, partial sequence	94	Ogcodes is a genus of small-headed flies in the family Acroceridae.[2] About 90 species have been described for the genus	190	2.76889e-39	1	95	2475	2569	3832
seq1531	159	Fly	gi|1510377431|ref|XR_003409399.1| PREDICTED: Drosophila persimilis small subunit ribosomal RNA (LOC113567303), rRNA	94	Drosophila persimilis is a species of fruit fly that is a sister species to D. pseudoobscura, and was one of 12 fruitfly genomes sequenced for a large comparative study	190	2.76889e-39	1	95	1061	967	1995
seq725	167	Fly	gi|425869659|gb|KC177292.1| Ogcodes basalis 18S ribosomal RNA gene, partial sequence	94	Ogcodes is a genus of small-headed flies in the family Acroceridae.[2] About 90 species have been described for the genus	190	3.31394e-39	1	95	1198	1104	2011
seq886	164	Fly	gi|71912354|gb|DQ133072.1| Raymondia huberi 18S ribosomal RNA gene, partial sequence	94	Raymondia huberi [1] is a two-wing species described by Georg von Frauenfeld in 1856. Raymondia huberi is part of the genus Raymondia and the family of lice flies. [1] [2] No subspecies are listed in the Catalog of Life. [1]	190	3.31394e-39	1	95	560	466	1757
seq3413	150	Butterfly	gi|1016112196|gb|KT236378.1| Satyrium spini cytochrome c oxidase subunit I gene, partial cds; mitochondrial	93	Satyrium spini, the blue spot hairstreak, is a butterfly in the family Lycaenidae.[1]	188	8.6751e-39	1	94	215	308	873
seq3584	150	Fly	gi|425869801|gb|KC177700.1| Evocoa chilensis 28S ribosomal RNA gene, partial sequence	93	Evocoa chilensis (Yeates, Irwin & Wiegmann, 2003), is an insect of the order Diptera (Brachycera: Muscomorpha), endemic to Chile. The species is the only one included in the genus Evocoa (Yeates, Irwin & Wiegmann, 2003) and in the Evocoidae family, defined by the authors themselves.	188	8.6751e-39	2	95	1574	1667	3857
seq3413	150	Butterfly	gi|1016112196|gb|KT236378.1| Satyrium spini cytochrome c oxidase subunit I gene, partial cds; mitochondrial	93	Satyrium spini, the blue spot hairstreak, is a butterfly in the family Lycaenidae.[1]	188	8.7512e-39	1	94	215	308	873
seq3584	150	NA	gi|425869801|gb|KC177700.1| Evocoa chilensis 28S ribosomal RNA gene, partial sequence	93	NA	188	8.7512e-39	2	95	1574	1667	3857
seq2290	155	NA	gi|33384810|gb|AY140867.1| Ogcodes basalis 16S ribosomal RNA gene, partial sequence; mitochondrial gene for mitochondrial product	93	NA	188	9.05559e-39	1	94	147	54	529
seq2127	156	NA	gi|425869842|gb|KC177741.1| Chamaepsila hennigi 28S ribosomal RNA gene, partial sequence	93	NA	188	9.28388e-39	2	95	1600	1693	3869
seq1157	161	NA	gi|425869797|gb|KC177696.1| Ogcodes basalis 28S ribosomal RNA gene, partial sequence	93	NA	188	9.66437e-39	1	94	3154	3247	3832
seq2712	153	NA	gi|425869936|gb|KC177835.1| Stenepteryx hirundinis 28S ribosomal RNA gene, partial sequence	97	NA	186	3.16071e-38	1	98	1580	1677	3859
seq3302	151	NA	gi|1016112196|gb|KT236378.1| Satyrium spini cytochrome c oxidase subunit I gene, partial cds; mitochondrial	92	NA	186	3.05447e-38	1	93	306	214	873
seq3491	150	NA	gi|425869659|gb|KC177292.1| Ogcodes basalis 18S ribosomal RNA gene, partial sequence	94	NA	185	1.05684e-37	1	95	118	24	2011
seq3491	150	NA	gi|425869659|gb|KC177292.1| Ogcodes basalis 18S ribosomal RNA gene, partial sequence	94	NA	185	1.06611e-37	1	95	118	24	2011
seq2632	153	NA	gi|33384810|gb|AY140867.1| Ogcodes basalis 16S ribosomal RNA gene, partial sequence; mitochondrial gene for mitochondrial product	94	NA	185	1.1032e-37	1	95	145	51	529
seq2120	156	NA	gi|1016112196|gb|KT236378.1| Satyrium spini cytochrome c oxidase subunit I gene, partial cds; mitochondrial	94	NA	185	1.13101e-37	1	95	314	220	873
seq1296	160	NA	gi|425869797|gb|KC177696.1| Ogcodes basalis 28S ribosomal RNA gene, partial sequence	94	NA	185	1.17736e-37	1	95	3674	3580	3832
seq43	294	NA	gi|1333881671|emb|LN483495.1| Culicoides sonorensis genome assembly, scaffold: scaffold145	181	NA	184	3.69801e-37	40	221	248136	248317	405489
seq1074	162	NA	gi|1134613943|gb|KX943464.1| Longitarsus nigrocillus mitochondrion, partial genome	161	NA	184	1.17736e-37	1	162	10698	10537	16316
seq1270	160	NA	gi|1134613943|gb|KX943464.1| Longitarsus nigrocillus mitochondrion, partial genome	141	NA	184	1.17736e-37	19	160	10587	10728	16316
seq3382	150	NA	gi|1016112196|gb|KT236378.1| Satyrium spini cytochrome c oxidase subunit I gene, partial cds; mitochondrial	93	NA	183	3.68875e-37	2	95	208	301	873
seq3382	150	NA	gi|1016112196|gb|KT236378.1| Satyrium spini cytochrome c oxidase subunit I gene, partial cds; mitochondrial	93	NA	183	3.72111e-37	2	95	208	301	873
seq2485	154	NA	gi|33384810|gb|AY140867.1| Ogcodes basalis 16S ribosomal RNA gene, partial sequence; mitochondrial gene for mitochondrial product	90	NA	182	3.85053e-37	3	93	528	438	529
seq101	244	NA	gi|1184350733|ref|XM_004527457.2| PREDICTED: Ceratitis capitata ryanodine receptor (LOC101460197), transcript variant X14, mRNA	222	NA	181	4.5051e-36	12	234	13618	13396	15630
seq711	167	NA	gi|664803346|gb|KJ586455.1| Ravinia planifrons voucher AG49 cytochrome oxidase subunit II (COII) gene, partial cds; mitochondrial	147	NA	181	1.71667e-36	1	148	191	337	589
seq3667	150	NA	gi|425869797|gb|KC177696.1| Ogcodes basalis 28S ribosomal RNA gene, partial sequence	106	NA	181	1.2875e-36	1	107	1821	1925	3832
seq3667	150	NA	gi|425869797|gb|KC177696.1| Ogcodes basalis 28S ribosomal RNA gene, partial sequence	106	NA	181	1.29879e-36	1	107	1821	1925	3832
seq3354	151	NA	gi|1016112196|gb|KT236378.1| Satyrium spini cytochrome c oxidase subunit I gene, partial cds; mitochondrial	92	NA	181	1.29879e-36	3	95	208	300	873
seq1667	158	NA	gi|1016112196|gb|KT236378.1| Satyrium spini cytochrome c oxidase subunit I gene, partial cds; mitochondrial	92	NA	181	1.37785e-36	3	95	314	222	873
seq3199	151	NA	gi|1044882517|gb|KX049410.1| Elachista cingillella voucher MM23168 cytochrome oxidase subunit 1 (COI) gene, partial cds; mitochondrial	94	NA	180	1.29879e-36	1	95	279	185	633
seq1557	158	NA	gi|33384810|gb|AY140867.1| Ogcodes basalis 16S ribosomal RNA gene, partial sequence; mitochondrial gene for mitochondrial product	97	NA	179	4.80917e-36	1	98	131	33	529
seq2740	153	NA	gi|1016112196|gb|KT236378.1| Satyrium spini cytochrome c oxidase subunit I gene, partial cds; mitochondrial	96	NA	179	4.69091e-36	3	99	205	301	873
seq162	220	NA	gi|1333881671|emb|LN483495.1| Culicoides sonorensis genome assembly, scaffold: scaffold145	213	NA	178	1.57243e-35	2	215	248914	249127	405489
seq3643	150	NA	gi|33384810|gb|AY140867.1| Ogcodes basalis 16S ribosomal RNA gene, partial sequence; mitochondrial gene for mitochondrial product	94	NA	178	4.49381e-36	1	95	137	42	529
seq3643	150	NA	gi|33384810|gb|AY140867.1| Ogcodes basalis 16S ribosomal RNA gene, partial sequence; mitochondrial gene for mitochondrial product	94	NA	178	4.53323e-36	1	95	137	42	529
seq2955	152	NA	gi|33384810|gb|AY140867.1| Ogcodes basalis 16S ribosomal RNA gene, partial sequence; mitochondrial gene for mitochondrial product	94	NA	178	4.57265e-36	1	95	133	38	529
seq1889	157	NA	gi|33384810|gb|AY140867.1| Ogcodes basalis 16S ribosomal RNA gene, partial sequence; mitochondrial gene for mitochondrial product	94	NA	178	4.80917e-36	1	95	128	33	529
seq1761	157	NA	gi|33323396|gb|AF499769.1| Scarabaeus westwoodi cytochrome oxidase subunit I gene, partial cds; mitochondrial gene for mitochondrial product	93	NA	178	4.80917e-36	2	95	559	652	1197
seq1817	157	NA	gi|906358146|dbj|AB981032.1| Graphium eurypylus acheron mitochondrial COI gene for cytochrome oxidase subunit I, partial cds, isolate: 48	95	NA	177	1.67857e-35	1	96	255	160	655
seq1043	162	NA	gi|425869659|gb|KC177292.1| Ogcodes basalis 18S ribosomal RNA gene, partial sequence	90	NA	177	1.74736e-35	1	91	1921	2011	2011
seq89	249	NA	gi|1279706541|ref|XM_023056560.1| PREDICTED: Onthophagus taurus ryanodine receptor (LOC111423274), transcript variant X7, mRNA	167	NA	176	5.48833e-35	1	168	9037	9204	15703
seq3169	151	NA	gi|1509580126|dbj|LC425224.1| Neotrogla aurora mitochondrial gene for cytochrome c oxidase subunit 1, partial cds, isolate: KY503	97	NA	176	1.58225e-35	1	98	149	246	378
seq3156	151	NA	gi|328933404|gb|HM007933.1| Philotrypesis sp. 5 ex Ficus natalensis isolate 66_nat_phi5 cytochrome oxidase subunit I (COI) gene, partial cds; mitochondrial	92	NA	176	1.58225e-35	1	93	292	200	628
seq3241	151	NA	gi|33323396|gb|AF499769.1| Scarabaeus westwoodi cytochrome oxidase subunit I gene, partial cds; mitochondrial gene for mitochondrial product	92	NA	176	1.58225e-35	3	95	656	564	1197
seq2818	152	NA	gi|33323396|gb|AF499769.1| Scarabaeus westwoodi cytochrome oxidase subunit I gene, partial cds; mitochondrial gene for mitochondrial product	92	NA	176	1.59601e-35	1	93	564	656	1197
seq2944	152	NA	gi|328933404|gb|HM007933.1| Philotrypesis sp. 5 ex Ficus natalensis isolate 66_nat_phi5 cytochrome oxidase subunit I (COI) gene, partial cds; mitochondrial	92	NA	176	1.59601e-35	3	95	200	292	628
seq2662	153	NA	gi|33384808|gb|AY140865.1| Ogcodes leptisoma 16S ribosomal RNA gene, partial sequence; mitochondrial gene for mitochondrial product	92	NA	176	1.63729e-35	1	93	403	495	535
seq1831	157	NA	gi|1016112196|gb|KT236378.1| Satyrium spini cytochrome c oxidase subunit I gene, partial cds; mitochondrial	92	NA	176	1.67857e-35	1	93	297	205	873
seq2538	154	NA	gi|33384810|gb|AY140867.1| Ogcodes basalis 16S ribosomal RNA gene, partial sequence; mitochondrial gene for mitochondrial product	95	NA	175	5.7147e-35	1	96	116	20	529
seq3497	150	NA	gi|1509580126|dbj|LC425224.1| Neotrogla aurora mitochondrial gene for cytochrome c oxidase subunit 1, partial cds, isolate: KY503	94	NA	175	5.47459e-35	1	95	244	150	378
seq3304	151	NA	gi|1374427077|dbj|LC223785.1| Apatrobus odanakai mitochondrial COX1 gene for cytochrome c oxidase subunit 1, partial cds, isolate: DJ047	94	NA	175	5.52261e-35	1	95	231	137	814
seq3497	150	NA	gi|1509580126|dbj|LC425224.1| Neotrogla aurora mitochondrial gene for cytochrome c oxidase subunit 1, partial cds, isolate: KY503	94	NA	175	5.52261e-35	1	95	244	150	378
seq3008	152	NA	gi|1016112196|gb|KT236378.1| Satyrium spini cytochrome c oxidase subunit I gene, partial cds; mitochondrial	94	NA	175	5.57063e-35	1	95	200	294	873
seq2357	155	NA	gi|1016112196|gb|KT236378.1| Satyrium spini cytochrome c oxidase subunit I gene, partial cds; mitochondrial	94	NA	175	5.7147e-35	1	95	202	296	873
seq1839	157	NA	gi|1016112196|gb|KT236378.1| Satyrium spini cytochrome c oxidase subunit I gene, partial cds; mitochondrial	94	NA	175	5.85877e-35	1	95	294	200	873
seq2279	155	NA	gi|95107455|gb|DQ026160.2| Alurnus ornatus voucher 165 cytochrome oxidase subunit I gene, partial sequence; tRNA-Leu gene, complete sequence; and cytochrome oxidase subunit II gene, partial sequence; mitochondrial	96	NA	174	5.7147e-35	1	97	413	317	1208
seq2836	152	NA	gi|1044882517|gb|KX049410.1| Elachista cingillella voucher MM23168 cytochrome oxidase subunit 1 (COI) gene, partial cds; mitochondrial	91	NA	174	5.57063e-35	4	95	280	189	633
seq1141	161	NA	gi|1068412501|ref|XM_018196885.1| PREDICTED: Atta colombica ryanodine receptor (LOC108689916), transcript variant X11, mRNA	155	NA	172	2.12872e-34	6	161	9371	9216	16528
seq2596	153	NA	gi|425869797|gb|KC177696.1| Ogcodes basalis 28S ribosomal RNA gene, partial sequence	95	NA	172	1.99463e-34	1	96	3451	3546	3832
seq1864	157	NA	gi|1509580126|dbj|LC425224.1| Neotrogla aurora mitochondrial gene for cytochrome c oxidase subunit 1, partial cds, isolate: KY503	92	NA	171	7.13744e-34	1	93	159	251	378
seq1329	160	NA	gi|1510377432|ref|XR_003409400.1| PREDICTED: Drosophila persimilis large subunit ribosomal RNA (LOC113567304), rRNA	92	NA	171	7.42996e-34	1	93	28	120	3963
seq2015	156	NA	gi|425869659|gb|KC177292.1| Ogcodes basalis 18S ribosomal RNA gene, partial sequence	87	NA	171	7.13744e-34	1	88	494	581	2011
seq3578	150	NA	gi|1092182765|gb|KX035159.1| Derodontidae sp. BMNH 899913 mitochondrion, complete genome	94	NA	170	6.66941e-34	1	95	2440	2346	16711
seq3197	151	NA	gi|1092182765|gb|KX035159.1| Derodontidae sp. BMNH 899913 mitochondrion, complete genome	94	NA	170	6.72792e-34	1	95	2444	2350	16711
seq3578	150	NA	gi|1092182765|gb|KX035159.1| Derodontidae sp. BMNH 899913 mitochondrion, complete genome	94	NA	170	6.72792e-34	1	95	2440	2346	16711
seq2790	152	NA	gi|1092182765|gb|KX035159.1| Derodontidae sp. BMNH 899913 mitochondrion, complete genome	94	NA	170	6.78642e-34	1	95	2442	2348	16711
seq2921	152	NA	gi|1092182765|gb|KX035159.1| Derodontidae sp. BMNH 899913 mitochondrion, complete genome	94	NA	170	6.78642e-34	1	95	2445	2351	16711
seq1706	158	NA	gi|95107455|gb|DQ026160.2| Alurnus ornatus voucher 165 cytochrome oxidase subunit I gene, partial sequence; tRNA-Leu gene, complete sequence; and cytochrome oxidase subunit II gene, partial sequence; mitochondrial	94	NA	170	7.13744e-34	1	95	325	419	1208
seq912	163	NA	gi|397174228|emb|HE575183.1| Ogcodes fumatus mitochondrial partial COI gene for cytochrome oxidase subunit 1, specimen voucher CK459	94	NA	170	7.42996e-34	1	95	557	651	658
seq699	168	NA	gi|1200754830|gb|KY428310.1| Anastrepha rheediae isolate 06X779 cytochrome oxidase subunit 1 (CO1) gene, partial cds; mitochondrial	94	NA	170	8.89255e-34	2	96	668	574	1430
seq3176	151	NA	gi|1151030777|gb|KX300287.1| Machaeraptenus crocopera voucher MZ154 cytochrome c oxidase subunit I (COI) gene, partial cds; mitochondrial	89	NA	170	6.72792e-34	1	90	467	378	1476
seq3548	150	NA	gi|33384833|gb|AY140890.1| Ogcodes canadensis 16S ribosomal RNA gene, partial sequence; mitochondrial gene for mitochondrial product	86	NA	169	2.32785e-33	1	87	451	537	537
seq3548	150	NA	gi|33384833|gb|AY140890.1| Ogcodes canadensis 16S ribosomal RNA gene, partial sequence; mitochondrial gene for mitochondrial product	86	NA	169	2.34827e-33	1	87	451	537	537
seq1826	157	NA	gi|33384833|gb|AY140890.1| Ogcodes canadensis 16S ribosomal RNA gene, partial sequence; mitochondrial gene for mitochondrial product	86	NA	169	2.49121e-33	1	87	451	537	537
seq2013	156	NA	gi|1078269617|gb|KT751706.1| Lycoprogenthes sp. UPOL A00524 cytochrome oxidase subunit 1 gene, partial cds; tRNA-Leu gene, complete sequence; and cytochrome oxidase subunit 2 gene, partial cds; mitochondrial	98	NA	168	2.49121e-33	1	99	326	424	1097
seq2984	152	NA	gi|1177817783|gb|KX822747.1| Laingia psammae mitochondrion, partial genome	93	NA	168	2.36869e-33	1	94	878	971	14512
seq2417	154	NA	gi|1177817783|gb|KX822747.1| Laingia psammae mitochondrion, partial genome	93	NA	168	2.42995e-33	2	95	971	878	14512
seq2539	154	NA	gi|95107455|gb|DQ026160.2| Alurnus ornatus voucher 165 cytochrome oxidase subunit I gene, partial sequence; tRNA-Leu gene, complete sequence; and cytochrome oxidase subunit II gene, partial sequence; mitochondrial	93	NA	168	2.42995e-33	2	95	319	412	1208
seq1898	157	NA	gi|425869827|gb|KC177726.1| Microdon tristis 28S ribosomal RNA gene, partial sequence	93	NA	168	2.49121e-33	2	95	1	94	3910
seq1094	162	NA	gi|95107455|gb|DQ026160.2| Alurnus ornatus voucher 165 cytochrome oxidase subunit I gene, partial sequence; tRNA-Leu gene, complete sequence; and cytochrome oxidase subunit II gene, partial sequence; mitochondrial	93	NA	168	2.59331e-33	2	95	425	332	1208
seq1493	159	NA	gi|95107455|gb|DQ026160.2| Alurnus ornatus voucher 165 cytochrome oxidase subunit I gene, partial sequence; tRNA-Leu gene, complete sequence; and cytochrome oxidase subunit II gene, partial sequence; mitochondrial	93	NA	168	2.59331e-33	1	94	320	413	1208
seq3433	150	NA	gi|425869793|gb|KC177692.1| Atherix variegata 28S ribosomal RNA gene, partial sequence	92	NA	167	8.12501e-33	1	93	105	11	3524
seq3433	150	NA	gi|425869793|gb|KC177692.1| Atherix variegata 28S ribosomal RNA gene, partial sequence	92	NA	167	8.19628e-33	1	93	105	11	3524
seq1444	159	NA	gi|33384810|gb|AY140867.1| Ogcodes basalis 16S ribosomal RNA gene, partial sequence; mitochondrial gene for mitochondrial product	91	NA	167	9.05154e-33	1	92	113	21	529
seq2347	155	NA	gi|397174228|emb|HE575183.1| Ogcodes fumatus mitochondrial partial COI gene for cytochrome oxidase subunit 1, specimen voucher CK459	92	NA	166	8.48137e-33	1	93	649	557	658
seq1652	158	NA	gi|1092182765|gb|KX035159.1| Derodontidae sp. BMNH 899913 mitochondrion, complete genome	92	NA	166	8.69518e-33	1	93	2437	2345	16711
seq2004	156	NA	gi|992320767|gb|KT272843.1| Archisepsis discolor mitochondrion, partial genome	92	NA	166	8.69518e-33	4	96	12778	12686	15014
seq1045	162	NA	gi|397174228|emb|HE575183.1| Ogcodes fumatus mitochondrial partial COI gene for cytochrome oxidase subunit 1, specimen voucher CK459	92	NA	166	9.05154e-33	68	160	649	557	658
seq2936	152	NA	gi|1134613943|gb|KX943464.1| Longitarsus nigrocillus mitochondrion, partial genome	124	NA	165	2.88566e-32	1	125	10711	10587	16316
seq3563	150	NA	gi|425869797|gb|KC177696.1| Ogcodes basalis 28S ribosomal RNA gene, partial sequence	94	NA	165	2.83591e-32	1	95	3750	3656	3832
seq3563	150	NA	gi|425869797|gb|KC177696.1| Ogcodes basalis 28S ribosomal RNA gene, partial sequence	94	NA	165	2.86078e-32	1	95	3750	3656	3832
seq2884	152	NA	gi|1200754830|gb|KY428310.1| Anastrepha rheediae isolate 06X779 cytochrome oxidase subunit 1 (CO1) gene, partial cds; mitochondrial	94	NA	165	2.88566e-32	1	95	572	666	1430
seq2133	155	NA	gi|397174228|emb|HE575183.1| Ogcodes fumatus mitochondrial partial COI gene for cytochrome oxidase subunit 1, specimen voucher CK459	94	NA	165	2.96029e-32	1	95	552	646	658
seq2212	155	NA	gi|397174228|emb|HE575183.1| Ogcodes fumatus mitochondrial partial COI gene for cytochrome oxidase subunit 1, specimen voucher CK459	94	NA	165	2.96029e-32	1	95	563	657	658
seq2333	155	NA	gi|1383648229|gb|MF446526.1| Xanthogramma laetum voucher ZFMK_D011 cytochrome c oxidase subunit 1 (COI) gene, partial cds; mitochondrial	94	NA	165	2.96029e-32	1	95	922	828	1337
seq2372	154	NA	gi|1092182765|gb|KX035159.1| Derodontidae sp. BMNH 899913 mitochondrion, complete genome	94	NA	165	2.96029e-32	1	95	2455	2361	16711
seq2616	153	NA	gi|569531529|dbj|AB796086.1| Panorpodes paradoxus mitochondrial COI gene for cytochrome oxidase subunit I, partial cds, isolate: 4969	94	NA	165	2.96029e-32	1	95	534	440	610
seq2643	153	NA	gi|669033730|gb|KJ653138.1| Bembidion paulinae paulinae voucher OSAC:DRMaddison DNA2783 cytochrome oxidase subunit 1 (COI) gene, partial cds; mitochondrial	94	NA	165	2.96029e-32	1	95	575	669	731
seq2655	153	NA	gi|397174228|emb|HE575183.1| Ogcodes fumatus mitochondrial partial COI gene for cytochrome oxidase subunit 1, specimen voucher CK459	94	NA	165	2.96029e-32	1	95	657	563	658
seq2716	153	NA	gi|380765666|gb|JN581916.1| Lomechusini gen. 7 sp. HE-2012 voucher ZMUN:10029280 cytochrome oxidase subunit 1 (CO1) gene, partial cds; and tRNA-Leu (trnL) gene, partial sequence; mitochondrial	94	NA	165	2.96029e-32	1	95	669	575	1495
seq1554	158	NA	gi|397174228|emb|HE575183.1| Ogcodes fumatus mitochondrial partial COI gene for cytochrome oxidase subunit 1, specimen voucher CK459	94	NA	165	3.03492e-32	1	95	645	551	658
seq1782	157	NA	gi|397174228|emb|HE575183.1| Ogcodes fumatus mitochondrial partial COI gene for cytochrome oxidase subunit 1, specimen voucher CK459	94	NA	165	3.03492e-32	1	95	564	658	658
seq1865	157	NA	gi|1078269617|gb|KT751706.1| Lycoprogenthes sp. UPOL A00524 cytochrome oxidase subunit 1 gene, partial cds; tRNA-Leu gene, complete sequence; and cytochrome oxidase subunit 2 gene, partial cds; mitochondrial	94	NA	165	3.03492e-32	1	95	329	423	1097
seq2032	156	NA	gi|1383648229|gb|MF446526.1| Xanthogramma laetum voucher ZFMK_D011 cytochrome c oxidase subunit 1 (COI) gene, partial cds; mitochondrial	94	NA	165	3.03492e-32	1	95	828	922	1337
seq2073	156	NA	gi|1092182765|gb|KX035159.1| Derodontidae sp. BMNH 899913 mitochondrion, complete genome	94	NA	165	3.03492e-32	1	95	2436	2342	16711
seq2106	156	NA	gi|380765666|gb|JN581916.1| Lomechusini gen. 7 sp. HE-2012 voucher ZMUN:10029280 cytochrome oxidase subunit 1 (CO1) gene, partial cds; and tRNA-Leu (trnL) gene, partial sequence; mitochondrial	94	NA	165	3.03492e-32	1	95	575	669	1495
seq2116	156	NA	gi|823078550|gb|KM384849.1| Locusta migratoria cytochrome oxidase subunit I (COI) gene, partial cds; mitochondrial	94	NA	165	3.03492e-32	1	95	749	843	1152
seq1522	159	NA	gi|397174228|emb|HE575183.1| Ogcodes fumatus mitochondrial partial COI gene for cytochrome oxidase subunit 1, specimen voucher CK459	94	NA	165	3.1593e-32	1	95	636	542	658
seq734	167	NA	gi|397174228|emb|HE575183.1| Ogcodes fumatus mitochondrial partial COI gene for cytochrome oxidase subunit 1, specimen voucher CK459	94	NA	165	3.78121e-32	1	95	542	636	658
seq3092	152	NA	gi|770593200|gb|KM657333.1| Camptonotus carolinensis mitochondrion, complete genome	126	NA	164	2.88566e-32	1	127	4404	4530	15211
seq2231	155	NA	gi|184161009|gb|EU410378.1| Ospriocerus aeacus voucher Asil-370 28S ribosomal RNA gene, partial sequence	94	NA	164	2.96029e-32	1	95	104	10	2121
seq3295	151	NA	gi|425869827|gb|KC177726.1| Microdon tristis 28S ribosomal RNA gene, partial sequence	91	NA	164	2.86078e-32	1	92	6	97	3910
seq2537	154	NA	gi|974709861|gb|KP829503.1| Xylariophilus bicoloripennis isolate CO900 cytochrome oxidase subunit I (COI) gene, partial cds; mitochondrial	91	NA	164	2.96029e-32	4	95	618	527	1152
seq1733	157	NA	gi|992320767|gb|KT272843.1| Archisepsis discolor mitochondrion, partial genome	91	NA	164	3.03492e-32	2	93	12778	12687	15014
seq288	198	NA	gi|751477926|ref|XM_011196202.1| PREDICTED: Bactrocera cucurbitae DNA-directed RNA polymerase III subunit RPC2 (LOC105219857), mRNA	193	NA	163	3.46352e-31	5	198	459	266	3543
seq3422	150	NA	gi|380765666|gb|JN581916.1| Lomechusini gen. 7 sp. HE-2012 voucher ZMUN:10029280 cytochrome oxidase subunit 1 (CO1) gene, partial cds; and tRNA-Leu (trnL) gene, partial sequence; mitochondrial	93	NA	163	9.89828e-32	1	94	576	669	1495
seq3310	151	NA	gi|397174228|emb|HE575183.1| Ogcodes fumatus mitochondrial partial COI gene for cytochrome oxidase subunit 1, specimen voucher CK459	93	NA	163	9.98511e-32	2	95	658	565	658
seq3422	150	NA	gi|380765666|gb|JN581916.1| Lomechusini gen. 7 sp. HE-2012 voucher ZMUN:10029280 cytochrome oxidase subunit 1 (CO1) gene, partial cds; and tRNA-Leu (trnL) gene, partial sequence; mitochondrial	93	NA	163	9.98511e-32	1	94	576	669	1495
seq2265	155	NA	gi|1035490101|gb|KX092782.1| Trachys saundersi voucher UPOL RK0804 cytochrome oxidase subunit I (COI) gene, partial cds; mitochondrial	93	NA	163	1.03324e-31	1	94	118	25	723
seq2981	152	NA	gi|982876377|gb|KR198221.1| Cecidomyiidae sp. BOLD:ACN4814 voucher BIOUG12364-A01 cytochrome oxidase subunit 1 (COI) gene, partial cds; mitochondrial	88	NA	163	1.00719e-31	9	97	225	137	546
seq1411	159	NA	gi|397174228|emb|HE575183.1| Ogcodes fumatus mitochondrial partial COI gene for cytochrome oxidase subunit 1, specimen voucher CK459	88	NA	163	1.1027e-31	5	93	651	563	658
seq1440	159	NA	gi|397174228|emb|HE575183.1| Ogcodes fumatus mitochondrial partial COI gene for cytochrome oxidase subunit 1, specimen voucher CK459	88	NA	163	1.1027e-31	2	90	563	651	658
seq261	201	NA	gi|1098684880|ref|XM_018945561.1| PREDICTED: Bactrocera latifrons ryanodine receptor (LOC108976445), transcript variant X11, mRNA	200	NA	162	3.46352e-31	1	201	9963	9748	15713
seq573	175	NA	gi|1321304947|ref|XM_023438630.1| PREDICTED: Lucilia cuprina ryanodine receptor (LOC111677492), transcript variant X14, mRNA	145	NA	162	1.31977e-31	30	175	13016	13161	16176
seq2999	152	NA	gi|982876377|gb|KR198221.1| Cecidomyiidae sp. BOLD:ACN4814 voucher BIOUG12364-A01 cytochrome oxidase subunit 1 (COI) gene, partial cds; mitochondrial	90	NA	162	1.00719e-31	6	96	225	135	546
seq2145	155	NA	gi|974709861|gb|KP829503.1| Xylariophilus bicoloripennis isolate CO900 cytochrome oxidase subunit I (COI) gene, partial cds; mitochondrial	90	NA	162	1.03324e-31	5	95	618	528	1152
seq1426	159	NA	gi|115490205|gb|DQ631975.1| Ogcodes canadensis cytochrome oxidase subunit I (COI) gene, partial cds; mitochondrial	97	NA	161	3.84881e-31	1	98	17	114	710
seq3486	150	NA	gi|743404169|emb|LN614552.1| Arocatus longiceps mitochondrial COI gene (partial), tRNA-Leu gene and COII gene (partial), specimen voucher ZMHCB-061014-AL3-003	92	NA	161	3.45484e-31	2	94	1039	947	1714
seq3486	150	NA	gi|743404169|emb|LN614552.1| Arocatus longiceps mitochondrial COI gene (partial), tRNA-Leu gene and COII gene (partial), specimen voucher ZMHCB-061014-AL3-003	92	NA	161	3.48515e-31	2	94	1039	947	1714
seq1435	159	NA	gi|397174228|emb|HE575183.1| Ogcodes fumatus mitochondrial partial COI gene for cytochrome oxidase subunit 1, specimen voucher CK459	92	NA	161	3.84881e-31	1	93	526	618	658
seq3503	150	NA	gi|444301439|gb|JX844897.1| Hoplicnema sp. CO968 histone subunit III (H3) gene, partial cds	94	NA	160	3.45484e-31	1	95	148	242	326
seq3154	151	NA	gi|571260067|emb|HF547933.1| Microdon tenuicaudus mitochondrial partial COI gene for cytochrome oxidase subunit 1, strain MZH:Y1061	94	NA	160	3.48515e-31	1	95	109	15	515
seq3195	151	NA	gi|213959090|gb|EU847584.1| Tachytrechus transitorius voucher Pollet 0101 (P) cytochrome oxidase subunit I (COI) gene, partial cds; mitochondrial	94	NA	160	3.48515e-31	1	95	468	374	810
seq3503	150	NA	gi|444301439|gb|JX844897.1| Hoplicnema sp. CO968 histone subunit III (H3) gene, partial cds	94	NA	160	3.48515e-31	1	95	148	242	326
seq2721	153	NA	gi|397174228|emb|HE575183.1| Ogcodes fumatus mitochondrial partial COI gene for cytochrome oxidase subunit 1, specimen voucher CK459	94	NA	160	3.60637e-31	1	95	621	527	658
seq1684	158	NA	gi|571260067|emb|HF547933.1| Microdon tenuicaudus mitochondrial partial COI gene for cytochrome oxidase subunit 1, strain MZH:Y1061	94	NA	160	3.69729e-31	1	95	112	18	515
seq1473	159	NA	gi|1005359543|gb|KU578262.1| Gasterophilus pecorum mitochondrion, complete genome	94	NA	160	3.84881e-31	1	95	12801	12707	15750
seq19	337	NA	gi|805804240|ref|XM_012290052.1| PREDICTED: Megachile rotundata uncharacterized LOC105663080 (LOC105663080), mRNA	246	NA	159	4.21943e-30	3	249	1452	1206	1983
seq208	210	NA	gi|1503175949|ref|XM_026964267.1| PREDICTED: Rhopalosiphum maidis ryanodine receptor (LOC113558741), mRNA	181	NA	159	4.21943e-30	1	182	10523	10342	15889
seq3389	150	NA	gi|397174228|emb|HE575183.1| Ogcodes fumatus mitochondrial partial COI gene for cytochrome oxidase subunit 1, specimen voucher CK459	91	NA	159	1.20586e-30	4	95	658	567	658
seq3389	150	NA	gi|397174228|emb|HE575183.1| Ogcodes fumatus mitochondrial partial COI gene for cytochrome oxidase subunit 1, specimen voucher CK459	91	NA	159	1.21644e-30	4	95	658	567	658
seq1858	157	NA	gi|555929273|dbj|AB855929.1| Coreana raphaelis mitochondrial CO1 gene for cytochrome oxidase subunit I, partial cds, isolate: i102	91	NA	159	1.29048e-30	8	99	611	520	1302
seq3511	150	NA	gi|1036229650|gb|KT876896.1| Hydroporus sp. BMNH 1425129 mitochondrion, complete genome	93	NA	158	1.20586e-30	1	94	14038	13945	23380
seq3634	150	NA	gi|397174228|emb|HE575183.1| Ogcodes fumatus mitochondrial partial COI gene for cytochrome oxidase subunit 1, specimen voucher CK459	93	NA	158	1.20586e-30	1	94	629	536	658
seq3165	151	NA	gi|1036229650|gb|KT876896.1| Hydroporus sp. BMNH 1425129 mitochondrion, complete genome	93	NA	158	1.21644e-30	2	95	14038	13945	23380
seq3511	150	NA	gi|1036229650|gb|KT876896.1| Hydroporus sp. BMNH 1425129 mitochondrion, complete genome	93	NA	158	1.21644e-30	1	94	14038	13945	23380
seq3634	150	NA	gi|397174228|emb|HE575183.1| Ogcodes fumatus mitochondrial partial COI gene for cytochrome oxidase subunit 1, specimen voucher CK459	93	NA	158	1.21644e-30	1	94	629	536	658
seq2870	152	NA	gi|1526220725|gb|MH088458.1| Dicerapanorpa sp. HUZD voucher mZD1 cytochrome oxidase subunit 1 (COI) gene, partial cds; mitochondrial	93	NA	158	1.22701e-30	2	95	676	769	780
seq2134	155	NA	gi|254833165|gb|GQ376195.1| Acraea issoria voucher jshao 2009156 mitochondrion, complete genome	93	NA	158	1.25875e-30	3	96	8850	8757	15245
seq3201	151	NA	gi|1137161361|emb|LN995242.1| Limnebius endroedyi mitochondrial partial COI gene for cytochrome oxidase subunit 1, specimen voucher IBE-AN78	88	NA	158	1.21644e-30	6	94	280	368	825
seq3590	150	NA	gi|966334592|gb|KR129631.1| Scraptiidae sp. BOLD:ACM5881 voucher BIOUG12195-H05 cytochrome oxidase subunit 1 (COI) gene, partial cds; mitochondrial	96	NA	157	4.20886e-30	5	101	484	581	582
seq3590	150	NA	gi|966334592|gb|KR129631.1| Scraptiidae sp. BOLD:ACM5881 voucher BIOUG12195-H05 cytochrome oxidase subunit 1 (COI) gene, partial cds; mitochondrial	96	NA	157	4.24578e-30	5	101	484	581	582
seq2897	152	NA	gi|332125620|gb|JF876098.1| Coelosia gracilis voucher BIOUG<CAN>:10PROBE-11921 cytochrome oxidase subunit 1 (COI) gene, partial cds; mitochondrial	95	NA	157	4.2827e-30	1	96	485	580	658
seq3363	151	NA	gi|1036229650|gb|KT876896.1| Hydroporus sp. BMNH 1425129 mitochondrion, complete genome	90	NA	157	4.24578e-30	3	93	13948	14038	23380
seq2227	155	NA	gi|1036229650|gb|KT876896.1| Hydroporus sp. BMNH 1425129 mitochondrion, complete genome	90	NA	157	4.39346e-30	3	93	13948	14038	23380
seq2648	153	NA	gi|115490205|gb|DQ631975.1| Ogcodes canadensis cytochrome oxidase subunit I (COI) gene, partial cds; mitochondrial	90	NA	157	4.39346e-30	1	91	91	1	710
seq3546	150	NA	gi|397174228|emb|HE575183.1| Ogcodes fumatus mitochondrial partial COI gene for cytochrome oxidase subunit 1, specimen voucher CK459	92	NA	156	4.20886e-30	1	93	529	621	658
seq3546	150	NA	gi|397174228|emb|HE575183.1| Ogcodes fumatus mitochondrial partial COI gene for cytochrome oxidase subunit 1, specimen voucher CK459	92	NA	156	4.24578e-30	1	93	529	621	658
seq1776	157	NA	gi|1239294807|gb|KX774963.1| Megaselia sp. 4 SH-2017 voucher MEG-228 NADH dehydrogenase subunit 1 (ND1) gene, partial cds; mitochondrial	92	NA	156	4.50422e-30	1	93	154	246	377
seq2012	156	NA	gi|384157346|gb|JQ437187.1| Nelima aokii voucher OP1875 cytochrome oxidase subunit 1 (COI) gene, partial cds; mitochondrial	92	NA	156	4.50422e-30	1	93	222	130	612
seq3226	151	NA	gi|374944791|gb|JQ565240.1| Eucereon sp. BioLep03 cytochrome oxidase subunit 1 (COI) gene, partial cds; mitochondrial	77	NA	156	4.24578e-30	18	95	467	390	636
seq246	203	NA	gi|195057834|ref|XM_001995297.1| Drosophila grimshawi GH23101 (Dgri\GH23101), mRNA	200	NA	155	5.14031e-29	3	203	9319	9515	15525
seq3402	150	NA	gi|1015813692|gb|KT425085.1| Inocellia fujiana mitochondrion, partial genome	94	NA	155	1.46904e-29	1	95	2339	2245	14289
seq3402	150	NA	gi|1015813692|gb|KT425085.1| Inocellia fujiana mitochondrion, partial genome	94	NA	155	1.48192e-29	1	95	2339	2245	14289
seq2887	152	NA	gi|397174228|emb|HE575183.1| Ogcodes fumatus mitochondrial partial COI gene for cytochrome oxidase subunit 1, specimen voucher CK459	94	NA	155	1.49481e-29	1	95	511	605	658
seq2992	152	NA	gi|115490205|gb|DQ631975.1| Ogcodes canadensis cytochrome oxidase subunit I (COI) gene, partial cds; mitochondrial	94	NA	155	1.49481e-29	1	95	6	100	710
seq3077	152	NA	gi|954013137|gb|KM934971.1| Mycetophilidae sp. BOLD:ACI2909 voucher BIOUG04250-F12 cytochrome oxidase subunit 1 (COI) gene, partial cds; mitochondrial	94	NA	155	1.49481e-29	1	95	494	588	658
seq2389	154	NA	gi|115490207|gb|DQ631976.1| Ogcodes sp. SLW-2002 cytochrome oxidase subunit I (COI) gene, partial cds; mitochondrial	94	NA	155	1.53347e-29	1	95	511	417	824
seq2488	154	NA	gi|1229083488|gb|KY378178.1| Fergusonina sp. 4 Scheffer2016 isolate FC80 cytochrome oxidase subunit I (COI) gene, partial cds; mitochondrial	94	NA	155	1.53347e-29	1	95	833	739	1506
seq1590	158	NA	gi|115490207|gb|DQ631976.1| Ogcodes sp. SLW-2002 cytochrome oxidase subunit I (COI) gene, partial cds; mitochondrial	94	NA	155	1.57213e-29	1	95	527	433	824
seq1631	158	NA	gi|325169958|gb|HM538293.1| Anastrepha ludens haplotype ALCOI-4 tRNA-Tyr gene, complete sequence; and cytochrome oxidase subunit 1 (COX1) gene, partial cds; mitochondrial	94	NA	155	1.57213e-29	1	95	1063	969	1090
seq1815	157	NA	gi|384157346|gb|JQ437187.1| Nelima aokii voucher OP1875 cytochrome oxidase subunit 1 (COI) gene, partial cds; mitochondrial	94	NA	155	1.57213e-29	1	95	220	126	612
seq1401	159	NA	gi|115490205|gb|DQ631975.1| Ogcodes canadensis cytochrome oxidase subunit I (COI) gene, partial cds; mitochondrial	94	NA	155	1.63656e-29	1	95	351	257	710
seq3637	150	NA	gi|115490205|gb|DQ631975.1| Ogcodes canadensis cytochrome oxidase subunit I (COI) gene, partial cds; mitochondrial	89	NA	155	1.46904e-29	6	95	1	90	710
seq3637	150	NA	gi|115490205|gb|DQ631975.1| Ogcodes canadensis cytochrome oxidase subunit I (COI) gene, partial cds; mitochondrial	89	NA	155	1.48192e-29	6	95	1	90	710
seq3064	152	NA	gi|954013137|gb|KM934971.1| Mycetophilidae sp. BOLD:ACI2909 voucher BIOUG04250-F12 cytochrome oxidase subunit 1 (COI) gene, partial cds; mitochondrial	98	NA	154	1.49481e-29	3	101	494	594	658
seq2446	154	NA	gi|1137161361|emb|LN995242.1| Limnebius endroedyi mitochondrial partial COI gene for cytochrome oxidase subunit 1, specimen voucher IBE-AN78	86	NA	154	1.53347e-29	9	95	280	366	825
seq2325	155	NA	gi|225904496|gb|FJ808089.1| Cymatopus malayensis voucher RMBR:103431 12S ribosomal RNA gene, partial sequence; mitochondrial	94	NA	153	5.35233e-29	1	95	423	328	607
seq3593	150	NA	gi|954013137|gb|KM934971.1| Mycetophilidae sp. BOLD:ACI2909 voucher BIOUG04250-F12 cytochrome oxidase subunit 1 (COI) gene, partial cds; mitochondrial	93	NA	153	5.12744e-29	2	95	588	495	658
seq3097	151	NA	gi|697262775|emb|HG800022.1| Ogcodes sp. CK608 mitochondrial partial COI gene for cytochrome oxidase subunit 1, specimen voucher CK608	93	NA	153	5.17242e-29	2	95	91	184	390
seq3107	151	NA	gi|954013137|gb|KM934971.1| Mycetophilidae sp. BOLD:ACI2909 voucher BIOUG04250-F12 cytochrome oxidase subunit 1 (COI) gene, partial cds; mitochondrial	93	NA	153	5.17242e-29	1	94	495	588	658
seq3593	150	NA	gi|954013137|gb|KM934971.1| Mycetophilidae sp. BOLD:ACI2909 voucher BIOUG04250-F12 cytochrome oxidase subunit 1 (COI) gene, partial cds; mitochondrial	93	NA	153	5.17242e-29	2	95	588	495	658
seq2146	155	NA	gi|697262775|emb|HG800022.1| Ogcodes sp. CK608 mitochondrial partial COI gene for cytochrome oxidase subunit 1, specimen voucher CK608	93	NA	153	5.35233e-29	1	94	184	91	390
seq2236	155	NA	gi|428754419|gb|JQ797599.1| Yphthimoides ordinaria voucher Yph-612 cytochrome oxidase subunit I (COI) gene, partial cds; mitochondrial	93	NA	153	5.35233e-29	1	94	663	756	1471
seq2350	155	NA	gi|1239294895|gb|KX775007.1| Megaselia fungivora voucher MEG-018 NADH dehydrogenase subunit 1 (ND1) gene, partial cds; mitochondrial	93	NA	153	5.35233e-29	1	94	214	121	377
seq2380	154	NA	gi|254833165|gb|GQ376195.1| Acraea issoria voucher jshao 2009156 mitochondrion, complete genome	93	NA	153	5.35233e-29	1	94	8849	8756	15245
seq2023	156	NA	gi|1200754194|gb|MF073207.1| Meroptera pravella voucher JBWM0363025 mitochondrion, complete genome	93	NA	153	5.48726e-29	3	96	12488	12581	15260
seq3570	150	NA	gi|974709847|gb|KP829496.1| Diplocoelus sp. CO877 cytochrome oxidase subunit I (COI) gene, partial cds; mitochondrial	95	NA	152	5.12744e-29	2	97	622	717	1221
seq3570	150	NA	gi|974709847|gb|KP829496.1| Diplocoelus sp. CO877 cytochrome oxidase subunit I (COI) gene, partial cds; mitochondrial	95	NA	152	5.17242e-29	2	97	622	717	1221
seq2737	153	NA	gi|992320529|gb|KT272846.1| Drosophila unipunctata mitochondrion, partial genome	95	NA	152	5.35233e-29	1	96	8995	8900	15081
seq2113	156	NA	gi|1418580646|ref|NC_037867.1| Lamproptera meges mitochondrion, complete genome >gi|1386590930|emb|LT999978.1| Lamproptera meges genome assembly, organelle: mitochondrion	95	NA	152	5.48726e-29	1	96	8730	8825	15113
seq2441	154	NA	gi|1036229650|gb|KT876896.1| Hydroporus sp. BMNH 1425129 mitochondrion, complete genome	97	NA	151	1.86815e-28	1	98	14052	13955	23380
seq3627	150	NA	gi|954013137|gb|KM934971.1| Mycetophilidae sp. BOLD:ACI2909 voucher BIOUG04250-F12 cytochrome oxidase subunit 1 (COI) gene, partial cds; mitochondrial	92	NA	151	1.78965e-28	2	94	583	491	658
seq3627	150	NA	gi|954013137|gb|KM934971.1| Mycetophilidae sp. BOLD:ACI2909 voucher BIOUG04250-F12 cytochrome oxidase subunit 1 (COI) gene, partial cds; mitochondrial	92	NA	151	1.80535e-28	2	94	583	491	658
seq2823	152	NA	gi|1526220725|gb|MH088458.1| Dicerapanorpa sp. HUZD voucher mZD1 cytochrome oxidase subunit 1 (COI) gene, partial cds; mitochondrial	92	NA	151	1.82105e-28	3	95	673	765	780
seq2825	152	NA	gi|1015813692|gb|KT425085.1| Inocellia fujiana mitochondrion, partial genome	92	NA	151	1.82105e-28	1	93	2337	2245	14289
seq2194	155	NA	gi|1510250132|gb|MH940196.1| Coleoptera sp. ACP-2013 mitochondrion, partial genome	92	NA	151	1.86815e-28	1	93	1283	1375	12237
seq2229	155	NA	gi|1200754194|gb|MF073207.1| Meroptera pravella voucher JBWM0363025 mitochondrion, complete genome	92	NA	151	1.86815e-28	2	94	12488	12580	15260
seq2248	155	NA	gi|115490205|gb|DQ631975.1| Ogcodes canadensis cytochrome oxidase subunit I (COI) gene, partial cds; mitochondrial	92	NA	151	1.86815e-28	3	95	351	259	710
seq2450	154	NA	gi|1200754194|gb|MF073207.1| Meroptera pravella voucher JBWM0363025 mitochondrion, complete genome	92	NA	151	1.86815e-28	1	93	12488	12580	15260
seq1163	161	NA	gi|1347730049|ref|NC_037018.1| Coptotermes suzhouensis mitochondrion, complete genome	92	NA	151	1.99374e-28	3	95	7462	7554	15764
seq895	164	NA	gi|1268891626|gb|MF410896.1| Diptera sp. 79 LC-2017 mitochondrion, partial genome	92	NA	151	2.3862e-28	3	95	9914	9822	10055
seq2049	156	NA	gi|33384810|gb|AY140867.1| Ogcodes basalis 16S ribosomal RNA gene, partial sequence; mitochondrial gene for mitochondrial product	88	NA	151	1.91524e-28	7	95	14	103	529
seq3369	151	NA	gi|115490205|gb|DQ631975.1| Ogcodes canadensis cytochrome oxidase subunit I (COI) gene, partial cds; mitochondrial	87	NA	151	1.80535e-28	8	95	1	88	710
seq3387	150	NA	gi|115490205|gb|DQ631975.1| Ogcodes canadensis cytochrome oxidase subunit I (COI) gene, partial cds; mitochondrial	94	NA	150	1.78965e-28	1	95	362	268	710
seq3509	150	NA	gi|1024528394|gb|KT167465.1| Ptomaphagus hubrichti isolate TCN26_1 cytochrome c oxidase subunit I (cox1) gene, partial cds; mitochondrial >gi|1024528396|gb|KT167466.1| Ptomaphagus hubrichti isolate TCN26_2 cytochrome c oxidase subunit I (cox1) gene, partial cds; mitochondrial	94	NA	150	1.78965e-28	1	95	218	312	860
seq3233	151	NA	gi|1134613537|gb|KX943435.1| Cryptocephalus obliteratifer mitochondrion, partial genome	94	NA	150	1.80535e-28	1	95	12288	12382	15733
seq3387	150	NA	gi|115490205|gb|DQ631975.1| Ogcodes canadensis cytochrome oxidase subunit I (COI) gene, partial cds; mitochondrial	94	NA	150	1.80535e-28	1	95	362	268	710
seq3509	150	NA	gi|1024528394|gb|KT167465.1| Ptomaphagus hubrichti isolate TCN26_1 cytochrome c oxidase subunit I (cox1) gene, partial cds; mitochondrial >gi|1024528396|gb|KT167466.1| Ptomaphagus hubrichti isolate TCN26_2 cytochrome c oxidase subunit I (cox1) gene, partial cds; mitochondrial	94	NA	150	1.80535e-28	1	95	218	312	860
seq2789	152	NA	gi|697262775|emb|HG800022.1| Ogcodes sp. CK608 mitochondrial partial COI gene for cytochrome oxidase subunit 1, specimen voucher CK608	94	NA	150	1.82105e-28	1	95	87	181	390
seq2814	152	NA	gi|1134613537|gb|KX943435.1| Cryptocephalus obliteratifer mitochondrion, partial genome	94	NA	150	1.82105e-28	1	95	12287	12381	15733
seq2915	152	NA	gi|254833165|gb|GQ376195.1| Acraea issoria voucher jshao 2009156 mitochondrion, complete genome	94	NA	150	1.82105e-28	1	95	8847	8753	15245
seq3020	152	NA	gi|254833165|gb|GQ376195.1| Acraea issoria voucher jshao 2009156 mitochondrion, complete genome	94	NA	150	1.82105e-28	1	95	8753	8847	15245
seq2285	155	NA	gi|1036229650|gb|KT876896.1| Hydroporus sp. BMNH 1425129 mitochondrion, complete genome	94	NA	150	1.86815e-28	1	95	13958	14052	23380
seq2329	155	NA	gi|1526220725|gb|MH088458.1| Dicerapanorpa sp. HUZD voucher mZD1 cytochrome oxidase subunit 1 (COI) gene, partial cds; mitochondrial	94	NA	150	1.86815e-28	1	95	670	764	780
seq2394	154	NA	gi|1134613537|gb|KX943435.1| Cryptocephalus obliteratifer mitochondrion, partial genome	94	NA	150	1.86815e-28	1	95	12285	12379	15733
seq2608	153	NA	gi|115490205|gb|DQ631975.1| Ogcodes canadensis cytochrome oxidase subunit I (COI) gene, partial cds; mitochondrial	94	NA	150	1.86815e-28	1	95	29	123	710
seq2661	153	NA	gi|1134613537|gb|KX943435.1| Cryptocephalus obliteratifer mitochondrion, partial genome	94	NA	150	1.86815e-28	1	95	12382	12288	15733
seq2699	153	NA	gi|1347730049|ref|NC_037018.1| Coptotermes suzhouensis mitochondrion, complete genome	94	NA	150	1.86815e-28	1	95	7557	7463	15764
seq1571	158	NA	gi|253807654|gb|GQ344500.1| Damaster mirabilissimus mirabilissimus mitochondrion, complete genome	94	NA	150	1.91524e-28	1	95	11596	11502	16823
seq1681	158	NA	gi|1134613537|gb|KX943435.1| Cryptocephalus obliteratifer mitochondrion, partial genome	94	NA	150	1.91524e-28	1	95	12383	12289	15733
seq1781	157	NA	gi|1059222794|ref|XM_017909640.1| PREDICTED: Eufriesea mexicana histone H2A-like (LOC108554380), mRNA	94	NA	150	1.91524e-28	1	95	211	117	375
seq2107	156	NA	gi|1134613537|gb|KX943435.1| Cryptocephalus obliteratifer mitochondrion, partial genome	94	NA	150	1.91524e-28	1	95	12381	12287	15733
seq1195	161	NA	gi|1145999101|gb|KY224654.1| Orthotermes depressifrons mitochondrion, complete genome	94	NA	150	1.99374e-28	1	95	7527	7433	14949
seq1249	160	NA	gi|1016562026|gb|KU925196.1| Coptotermes acinaciformis raffrayi isolate 3.15.5AUS mitochondrion, complete genome	94	NA	150	1.99374e-28	1	95	7452	7546	14897
seq2477	154	NA	gi|1137161361|emb|LN995242.1| Limnebius endroedyi mitochondrial partial COI gene for cytochrome oxidase subunit 1, specimen voucher IBE-AN78	84	NA	150	1.86815e-28	11	95	280	364	825
seq1598	158	NA	gi|907614146|ref|XM_013263301.1| PREDICTED: Stomoxys calcitrans ryanodine receptor 44F (LOC106095874), transcript variant X14, mRNA	153	NA	149	6.68485e-28	5	158	9463	9311	15849
seq2840	152	NA	gi|674659131|gb|KF936661.1| Mecoptera sp. tA3 cytochrome oxidase subunit I (COI) gene, partial cds; mitochondrial	91	NA	149	6.35609e-28	2	93	671	762	1060
seq2168	155	NA	gi|1016562514|gb|KU925231.1| Heterotermes platycephalus isolate 3.15.6AUS mitochondrion, complete genome	91	NA	149	6.52047e-28	2	93	7459	7550	14919
seq2469	154	NA	gi|115490205|gb|DQ631975.1| Ogcodes canadensis cytochrome oxidase subunit I (COI) gene, partial cds; mitochondrial	91	NA	149	6.52047e-28	1	92	25	116	710
seq1618	158	NA	gi|33384810|gb|AY140867.1| Ogcodes basalis 16S ribosomal RNA gene, partial sequence; mitochondrial gene for mitochondrial product	87	NA	149	6.68485e-28	1	88	102	14	529
seq2557	153	NA	gi|115490205|gb|DQ631975.1| Ogcodes canadensis cytochrome oxidase subunit I (COI) gene, partial cds; mitochondrial	86	NA	149	6.52047e-28	9	95	1	87	710
seq3099	151	NA	gi|943403467|gb|KM855273.1| Ophiomyia sp. BOLD:ACC8080 voucher BIOUG03719-E01 cytochrome oxidase subunit 1 (COI) gene, partial cds; mitochondrial	93	NA	148	6.30129e-28	2	95	479	572	658
seq3362	151	NA	gi|1036229818|gb|KT876909.1| Pterostichus sp. BMNH 1425241 mitochondrion, complete genome	93	NA	148	6.30129e-28	2	95	12545	12452	17160
seq2844	152	NA	gi|1450427748|emb|LT882809.1| Deronectes sahlbergi mitochondrial partial COI gene for cytochrome oxidase subunit 1, specimen voucher MNCN-AI1002	93	NA	148	6.35609e-28	2	95	297	390	826
seq2998	152	NA	gi|115490205|gb|DQ631975.1| Ogcodes canadensis cytochrome oxidase subunit I (COI) gene, partial cds; mitochondrial	93	NA	148	6.35609e-28	1	94	30	123	710
seq2369	154	NA	gi|209167880|gb|EU750985.1| Scotophilus dinganii voucher SP 5052 cytochrome b (cytb) gene, complete cds; mitochondrial	93	NA	148	6.52047e-28	6	99	177	84	1140
seq1567	158	NA	gi|253807654|gb|GQ344500.1| Damaster mirabilissimus mirabilissimus mitochondrion, complete genome	93	NA	148	6.68485e-28	2	95	11596	11503	16823
seq2087	156	NA	gi|574450497|gb|KF771894.1| Neochauliodes rotundatus mitochondrion, complete genome	88	NA	148	6.68485e-28	1	89	11876	11788	15774
seq1325	160	NA	gi|574450497|gb|KF771894.1| Neochauliodes rotundatus mitochondrion, complete genome	88	NA	148	6.95882e-28	7	95	11788	11876	15774
seq3345	151	NA	gi|376320124|gb|JQ351950.1| Neochauliodes bowringi mitochondrion, complete genome	150	NA	147	2.19937e-27	1	151	3618	3762	16064
seq3450	150	NA	gi|697262775|emb|HG800022.1| Ogcodes sp. CK608 mitochondrial partial COI gene for cytochrome oxidase subunit 1, specimen voucher CK608	95	NA	147	2.18024e-27	1	96	176	81	390
seq3450	150	NA	gi|697262775|emb|HG800022.1| Ogcodes sp. CK608 mitochondrial partial COI gene for cytochrome oxidase subunit 1, specimen voucher CK608	95	NA	147	2.19937e-27	1	96	176	81	390
seq2235	155	NA	gi|1036229650|gb|KT876896.1| Hydroporus sp. BMNH 1425129 mitochondrion, complete genome	95	NA	147	2.27587e-27	1	96	13963	14058	23380
seq1066	162	NA	gi|1035610640|ref|XM_017057477.1| PREDICTED: Apis cerana polyubiquitin (LOC107998284), transcript variant X2, mRNA	95	NA	147	2.42887e-27	1	96	482	577	1677
seq3579	150	NA	gi|1039341393|gb|KT892655.1| Geotrechus puigmalensis voucher ZSM:L222 cytochrome c oxidase subunit I (COX1) gene, partial cds; mitochondrial	90	NA	147	2.18024e-27	1	91	832	742	1219
seq3212	151	NA	gi|254833165|gb|GQ376195.1| Acraea issoria voucher jshao 2009156 mitochondrion, complete genome	90	NA	147	2.19937e-27	5	95	8853	8763	15245
seq3579	150	NA	gi|1039341393|gb|KT892655.1| Geotrechus puigmalensis voucher ZSM:L222 cytochrome c oxidase subunit I (COX1) gene, partial cds; mitochondrial	90	NA	147	2.19937e-27	1	91	832	742	1219
seq3090	152	NA	gi|1200754194|gb|MF073207.1| Meroptera pravella voucher JBWM0363025 mitochondrion, complete genome	90	NA	147	2.21849e-27	1	91	12578	12488	15260
seq1133	161	NA	gi|1418580646|ref|NC_037867.1| Lamproptera meges mitochondrion, complete genome >gi|1386590930|emb|LT999978.1| Lamproptera meges genome assembly, organelle: mitochondrion	90	NA	147	2.42887e-27	3	93	8730	8820	15113
seq1309	160	NA	gi|1200754194|gb|MF073207.1| Meroptera pravella voucher JBWM0363025 mitochondrion, complete genome	90	NA	147	2.42887e-27	5	95	12488	12578	15260
seq3091	152	NA	gi|328684544|gb|JF504707.1| Fabriciana nerippe mitochondrion, complete genome	85	NA	147	2.21849e-27	8	93	12426	12511	15140
seq171	218	NA	gi|1135079308|ref|XM_020036659.1| PREDICTED: Musca domestica titin (LOC101897290), transcript variant X1, mRNA >gi|1135079310|ref|XM_020036660.1| PREDICTED: Musca domestica titin (LOC101897290), transcript variant X2, mRNA	202	NA	146	7.6289e-27	3	205	6555	6757	14292
seq3488	150	NA	gi|115490205|gb|DQ631975.1| Ogcodes canadensis cytochrome oxidase subunit I (COI) gene, partial cds; mitochondrial	92	NA	146	2.18024e-27	1	93	31	123	710
seq3488	150	NA	gi|115490205|gb|DQ631975.1| Ogcodes canadensis cytochrome oxidase subunit I (COI) gene, partial cds; mitochondrial	92	NA	146	2.19937e-27	1	93	31	123	710
seq2484	154	NA	gi|1035610640|ref|XM_017057477.1| PREDICTED: Apis cerana polyubiquitin (LOC107998284), transcript variant X2, mRNA	92	NA	146	2.27587e-27	1	93	481	573	1677
seq716	167	NA	gi|1059222794|ref|XM_017909640.1| PREDICTED: Eufriesea mexicana histone H2A-like (LOC108554380), mRNA	92	NA	146	2.90699e-27	1	93	207	115	375
seq3141	151	NA	gi|523585229|gb|KC422091.1| Stictocladius multiserialis voucher WB2 cytochrome c oxidase subunit 1 gene, partial cds; mitochondrial	94	NA	145	7.67655e-27	1	95	231	137	680
seq3273	151	NA	gi|397174228|emb|HE575183.1| Ogcodes fumatus mitochondrial partial COI gene for cytochrome oxidase subunit 1, specimen voucher CK459	94	NA	145	7.67655e-27	1	95	553	459	658
seq3011	152	NA	gi|821389570|gb|KR477719.1| Plasmodium hispaniolae isolate PR.146.290 histone H3 (HisH3) gene, partial cds	94	NA	145	7.7433e-27	1	95	210	304	304
seq2140	155	NA	gi|751959803|gb|KJ548566.1| Cybister sp. UNM KBMCysp757 cytochrome c oxidase subunit II (COII) gene, partial cds; mitochondrial	94	NA	145	7.94356e-27	1	95	532	626	668
seq2658	153	NA	gi|523585229|gb|KC422091.1| Stictocladius multiserialis voucher WB2 cytochrome c oxidase subunit 1 gene, partial cds; mitochondrial	94	NA	145	7.94356e-27	1	95	233	139	680
seq2017	156	NA	gi|751959803|gb|KJ548566.1| Cybister sp. UNM KBMCysp757 cytochrome c oxidase subunit II (COII) gene, partial cds; mitochondrial	94	NA	145	8.14381e-27	1	95	626	532	668
seq2037	156	NA	gi|1380942951|gb|MF381585.1| Anopheles aff. konderi B PGF-2018 clone AC18_16 mitochondrion, complete genome	94	NA	145	8.14381e-27	1	95	7317	7411	15387
seq1038	162	NA	gi|1048009575|ref|XM_017610095.1| PREDICTED: Rhagoletis zephyria polyubiquitin-C (LOC108358653), mRNA	94	NA	145	8.47758e-27	1	95	684	778	3559
seq3070	152	NA	gi|254833165|gb|GQ376195.1| Acraea issoria voucher jshao 2009156 mitochondrion, complete genome	89	NA	145	7.7433e-27	6	95	8853	8764	15245
seq2867	152	NA	gi|33384810|gb|AY140867.1| Ogcodes basalis 16S ribosomal RNA gene, partial sequence; mitochondrial gene for mitochondrial product	85	NA	145	7.7433e-27	10	95	14	100	529
seq2624	153	NA	gi|1411013599|ref|XM_025346386.1| PREDICTED: Melanaphis sacchari ryanodine receptor (LOC112599468), mRNA	136	NA	144	7.94356e-27	7	143	12590	12454	15315
seq3421	150	NA	gi|1036229650|gb|KT876896.1| Hydroporus sp. BMNH 1425129 mitochondrion, complete genome	91	NA	144	7.60979e-27	1	92	13964	14055	23380
seq3262	151	NA	gi|1565054162|gb|MF322628.1| Anopheles sinensis mitochondrion, complete genome	91	NA	144	7.67655e-27	6	97	7126	7217	15418
seq3421	150	NA	gi|1036229650|gb|KT876896.1| Hydroporus sp. BMNH 1425129 mitochondrion, complete genome	91	NA	144	7.67655e-27	1	92	13964	14055	23380
seq2578	153	NA	gi|63034403|gb|AY958260.1| Dolichopus nubilus voucher Pollet 0180 (P) cytochrome b (cytb) gene, partial cds; mitochondrial	91	NA	144	7.94356e-27	6	97	441	350	605
seq292	197	NA	gi|837722182|gb|KP733849.1| Aphis citricidus ryanodine receptor (RyR) mRNA, complete cds	151	NA	143	9.2939e-26	1	152	12502	12653	15315
seq1656	158	NA	gi|695132481|gb|KJ476269.1| Eginia ocypterata voucher RMBR:116194 12S ribosomal RNA gene, partial sequence; mitochondrial	94	NA	143	2.84247e-26	1	95	276	371	590
seq2817	152	NA	gi|751959803|gb|KJ548566.1| Cybister sp. UNM KBMCysp757 cytochrome c oxidase subunit II (COII) gene, partial cds; mitochondrial	93	NA	143	2.70268e-26	1	94	625	532	668
seq2401	154	NA	gi|1333881825|emb|LN484060.1| Culicoides sonorensis genome assembly, scaffold: scaffold710	93	NA	143	2.77257e-26	1	94	7478	7385	15404
seq1772	157	NA	gi|974710675|gb|KP829910.1| Aphanocephalus sp. CO601 histone subunit III (H3) gene, partial cds	93	NA	143	2.84247e-26	2	95	96	3	297
seq1899	157	NA	gi|1134613943|gb|KX943464.1| Longitarsus nigrocillus mitochondrion, partial genome	93	NA	143	2.84247e-26	3	96	10587	10680	16316
seq2659	153	NA	gi|1200754194|gb|MF073207.1| Meroptera pravella voucher JBWM0363025 mitochondrion, complete genome	88	NA	143	2.77257e-26	7	95	12488	12576	15260
seq917	163	NA	gi|1496231144|gb|MG993391.1| Pollostacris sp. OR322 NADH dehydrogenase subunit 5 (nad5) gene, partial cds; tRNA-His (trnH(gtg)) gene, complete sequence; NADH dehydrogenase subunit 4 (nad4) and NADH dehydrogenase subunit 4L (nad4l) genes, complete cds; tRNA-Thr (trnT(tgt)) and tRNA-Pro (trnP(tgg)) genes, complete sequence; NADH dehydrogenase subunit 6 (nad6) and cytochrome b (cob) genes, complete …	88	NA	143	2.95897e-26	5	93	950	862	7011
seq1841	157	NA	gi|33384810|gb|AY140867.1| Ogcodes basalis 16S ribosomal RNA gene, partial sequence; mitochondrial gene for mitochondrial product	84	NA	143	2.84247e-26	11	95	14	99	529
seq2178	155	NA	gi|63034403|gb|AY958260.1| Dolichopus nubilus voucher Pollet 0180 (P) cytochrome b (cytb) gene, partial cds; mitochondrial	95	NA	142	2.77257e-26	1	96	352	447	605
seq2228	155	NA	gi|242021991|ref|XM_002431381.1| Pediculus humanus corporis ubiquitin, putative, mRNA	95	NA	142	2.77257e-26	1	96	1543	1638	2535
seq1072	162	NA	gi|1092182961|gb|KX035167.1| Scolytinae sp. BMNH 1039896 mitochondrion, partial genome	95	NA	142	2.95897e-26	1	96	11969	11874	17178
seq3309	151	NA	gi|253807654|gb|GQ344500.1| Damaster mirabilissimus mirabilissimus mitochondrion, complete genome	90	NA	142	2.67938e-26	5	95	11596	11506	16823
seq2531	154	NA	gi|1496231144|gb|MG993391.1| Pollostacris sp. OR322 NADH dehydrogenase subunit 5 (nad5) gene, partial cds; tRNA-His (trnH(gtg)) gene, complete sequence; NADH dehydrogenase subunit 4 (nad4) and NADH dehydrogenase subunit 4L (nad4l) genes, complete cds; tRNA-Thr (trnT(tgt)) and tRNA-Pro (trnP(tgg)) genes, complete sequence; NADH dehydrogenase subunit 6 (nad6) and cytochrome b (cob) genes, complete …	85	NA	142	2.77257e-26	3	88	865	950	7011
seq1919	156	NA	gi|1496231144|gb|MG993391.1| Pollostacris sp. OR322 NADH dehydrogenase subunit 5 (nad5) gene, partial cds; tRNA-His (trnH(gtg)) gene, complete sequence; NADH dehydrogenase subunit 4 (nad4) and NADH dehydrogenase subunit 4L (nad4l) genes, complete cds; tRNA-Thr (trnT(tgt)) and tRNA-Pro (trnP(tgg)) genes, complete sequence; NADH dehydrogenase subunit 6 (nad6) and cytochrome b (cob) genes, complete …	85	NA	142	2.84247e-26	2	87	865	950	7011
seq2430	154	NA	gi|1477732124|ref|XM_624496.6| PREDICTED: Apis mellifera histone H3.3 (LOC552116), mRNA	103	NA	141	9.67723e-26	51	154	722	618	1483
seq1597	158	NA	gi|291463867|gb|GU945504.1| Physemacris variolosa mitochondrion, complete genome	97	NA	141	9.9212e-26	1	98	7151	7248	17004
seq3081	152	NA	gi|751959803|gb|KJ548566.1| Cybister sp. UNM KBMCysp757 cytochrome c oxidase subunit II (COII) gene, partial cds; mitochondrial	92	NA	141	9.43327e-26	1	93	534	626	668
seq2173	155	NA	gi|1134613943|gb|KX943464.1| Longitarsus nigrocillus mitochondrion, partial genome	92	NA	141	9.67723e-26	1	93	10587	10679	16316
seq1613	158	NA	gi|1215708720|gb|KY773692.1| Agapanthia daurica mitochondrion, partial genome	92	NA	141	9.9212e-26	2	94	11004	10912	14282
seq1890	157	NA	gi|1092182961|gb|KX035167.1| Scolytinae sp. BMNH 1039896 mitochondrion, partial genome	92	NA	141	9.9212e-26	3	95	11877	11969	17178
seq1049	162	NA	gi|974710675|gb|KP829910.1| Aphanocephalus sp. CO601 histone subunit III (H3) gene, partial cds	92	NA	141	1.03278e-25	3	95	1	93	297
seq1416	159	NA	gi|1238832701|ref|XM_013928075.2| PREDICTED: Limulus polyphemus histone H2A-like (LOC106467694), mRNA	92	NA	141	1.03278e-25	3	95	259	351	886
seq2926	152	NA	gi|1566350157|gb|MG021082.1| Apophylia sp. REN-2018 mitochondrion, complete genome	88	NA	141	9.43327e-26	4	92	10823	10734	15151
seq856	164	NA	gi|1496231144|gb|MG993391.1| Pollostacris sp. OR322 NADH dehydrogenase subunit 5 (nad5) gene, partial cds; tRNA-His (trnH(gtg)) gene, complete sequence; NADH dehydrogenase subunit 4 (nad4) and NADH dehydrogenase subunit 4L (nad4l) genes, complete cds; tRNA-Thr (trnT(tgt)) and tRNA-Pro (trnP(tgg)) genes, complete sequence; NADH dehydrogenase subunit 6 (nad6) and cytochrome b (cob) genes, complete …	82	NA	141	1.23608e-25	12	94	950	868	7011
seq3016	152	NA	gi|1036229650|gb|KT876896.1| Hydroporus sp. BMNH 1425129 mitochondrion, complete genome	95	NA	140	9.43327e-26	1	96	13967	14063	23380
seq3435	150	NA	gi|115490205|gb|DQ631975.1| Ogcodes canadensis cytochrome oxidase subunit I (COI) gene, partial cds; mitochondrial	94	NA	140	9.27063e-26	1	95	36	130	710
seq3145	151	NA	gi|397174228|emb|HE575183.1| Ogcodes fumatus mitochondrial partial COI gene for cytochrome oxidase subunit 1, specimen voucher CK459	94	NA	140	9.35195e-26	1	95	565	471	658
seq3374	151	NA	gi|115490205|gb|DQ631975.1| Ogcodes canadensis cytochrome oxidase subunit I (COI) gene, partial cds; mitochondrial	94	NA	140	9.35195e-26	1	95	37	131	710
seq3378	151	NA	gi|1511246513|ref|NC_039772.1| Eumantispa harmandi mitochondrion, complete genome >gi|1487657962|gb|MF972495.1| Eumantispa harmandi mitochondrion, complete genome	94	NA	140	9.35195e-26	1	95	11865	11959	15741
seq3435	150	NA	gi|115490205|gb|DQ631975.1| Ogcodes canadensis cytochrome oxidase subunit I (COI) gene, partial cds; mitochondrial	94	NA	140	9.35195e-26	1	95	36	130	710
seq2876	152	NA	gi|346682298|gb|HQ440939.1| Pentaneurini cf. Zavrelimyia sp. 1 SRM-2010 voucher TH43 cytochrome oxidase subunit I (COI) gene, partial cds; mitochondrial	94	NA	140	9.43327e-26	1	95	282	188	662
seq3004	152	NA	gi|397174228|emb|HE575183.1| Ogcodes fumatus mitochondrial partial COI gene for cytochrome oxidase subunit 1, specimen voucher CK459	94	NA	140	9.43327e-26	1	95	559	465	658
seq2499	154	NA	gi|590114268|emb|HG915342.1| Bathysciola asperula mitochondrial partial COI gene for cytochrome oxidase subunit 1, specimen voucher IBE<ESP>:RA797	94	NA	140	9.67723e-26	1	95	618	524	796
seq1558	158	NA	gi|974710675|gb|KP829910.1| Aphanocephalus sp. CO601 histone subunit III (H3) gene, partial cds	94	NA	140	9.9212e-26	1	95	10	104	297
seq1572	158	NA	gi|511262186|gb|KC831767.1| Filchnerella beicki mitochondrion, complete genome	94	NA	140	9.9212e-26	1	95	11177	11271	15658
seq1659	158	NA	gi|511262186|gb|KC831767.1| Filchnerella beicki mitochondrion, complete genome	94	NA	140	9.9212e-26	1	95	11181	11275	15658
seq2074	156	NA	gi|1134614321|gb|KX943491.1| Longitarsus rutilus mitochondrion, partial genome	94	NA	140	9.9212e-26	1	95	4448	4354	15988
seq962	163	NA	gi|511262186|gb|KC831767.1| Filchnerella beicki mitochondrion, complete genome	94	NA	140	1.03278e-25	1	95	11269	11175	15658
seq1123	161	NA	gi|1039007096|gb|KU053201.1| Thitarodes sejilaensis mitochondrion, complete genome	94	NA	140	1.03278e-25	1	95	8894	8800	15290
seq1369	159	NA	gi|397174228|emb|HE575183.1| Ogcodes fumatus mitochondrial partial COI gene for cytochrome oxidase subunit 1, specimen voucher CK459	94	NA	140	1.03278e-25	1	95	245	339	658
seq1384	159	NA	gi|511262186|gb|KC831767.1| Filchnerella beicki mitochondrion, complete genome	94	NA	140	1.03278e-25	1	95	11277	11183	15658
seq1477	159	NA	gi|1134614321|gb|KX943491.1| Longitarsus rutilus mitochondrion, partial genome	94	NA	140	1.03278e-25	1	95	4354	4448	15988
seq866	164	NA	gi|511262186|gb|KC831767.1| Filchnerella beicki mitochondrion, complete genome	94	NA	140	1.23608e-25	1	95	11268	11174	15658
seq891	164	NA	gi|444301431|gb|JX844893.1| Orthoperus sp. CO959 histone subunit III (H3) gene, partial cds	94	NA	140	1.23608e-25	1	95	109	15	327
seq3096	151	NA	gi|1565054162|gb|MF322628.1| Anopheles sinensis mitochondrion, complete genome	89	NA	140	9.35195e-26	2	91	7215	7126	15418
seq3227	151	NA	gi|1565054162|gb|MF322628.1| Anopheles sinensis mitochondrion, complete genome	89	NA	140	9.35195e-26	1	90	7215	7126	15418
seq3056	152	NA	gi|309253231|gb|HQ232826.1| Oedemera virescens voucher BMNH840491 mitochondrial sequence	97	NA	139	3.29253e-25	2	99	4986	5084	10653
seq3098	151	NA	gi|1477754329|ref|XM_003251173.4| PREDICTED: Apis mellifera histone H4 (LOC724757), mRNA	96	NA	139	3.26415e-25	1	97	123	219	468
seq3115	151	NA	gi|907683319|ref|XM_013251398.1| PREDICTED: Stomoxys calcitrans polyubiquitin-C (LOC106086651), mRNA	91	NA	139	3.26415e-25	2	93	453	362	1831
seq3146	151	NA	gi|291463867|gb|GU945504.1| Physemacris variolosa mitochondrion, complete genome	91	NA	139	3.26415e-25	1	92	7151	7242	17004
seq2898	152	NA	gi|574450497|gb|KF771894.1| Neochauliodes rotundatus mitochondrion, complete genome	91	NA	139	3.29253e-25	3	94	11769	11860	15774
seq2914	152	NA	gi|397174228|emb|HE575183.1| Ogcodes fumatus mitochondrial partial COI gene for cytochrome oxidase subunit 1, specimen voucher CK459	91	NA	139	3.29253e-25	3	94	561	470	658
seq1707	158	NA	gi|511262186|gb|KC831767.1| Filchnerella beicki mitochondrion, complete genome	91	NA	139	3.46284e-25	1	92	11181	11272	15658
seq1301	160	NA	gi|242021991|ref|XM_002431381.1| Pediculus humanus corporis ubiquitin, putative, mRNA	91	NA	139	3.60476e-25	2	93	1546	1637	2535
seq1365	159	NA	gi|511262186|gb|KC831767.1| Filchnerella beicki mitochondrion, complete genome	91	NA	139	3.60476e-25	3	94	11181	11272	15658
seq225	207	NA	gi|1321304947|ref|XM_023438630.1| PREDICTED: Lucilia cuprina ryanodine receptor (LOC111677492), transcript variant X14, mRNA	151	NA	138	1.13223e-24	46	197	9437	9588	16176
seq2908	152	NA	gi|332080475|gb|HM352621.1| Godavaria sp. JMH-2011 isolate 15.viii.06-382 cytochrome oxidase subunit I (COI) gene, partial cds; mitochondrial	93	NA	138	3.29253e-25	2	95	463	370	611
seq2219	155	NA	gi|1059221529|ref|XM_017909057.1| PREDICTED: Eufriesea mexicana histone H3 (LOC108553955), mRNA	93	NA	138	3.37769e-25	1	94	63	156	494
seq2448	154	NA	gi|397174228|emb|HE575183.1| Ogcodes fumatus mitochondrial partial COI gene for cytochrome oxidase subunit 1, specimen voucher CK459	93	NA	138	3.37769e-25	1	94	252	345	658
seq2565	153	NA	gi|1434105015|emb|LS975127.1| Hypermnestra helios genome assembly, organelle: mitochondrion	93	NA	138	3.37769e-25	3	96	11279	11372	14919
seq1611	158	NA	gi|751959803|gb|KJ548566.1| Cybister sp. UNM KBMCysp757 cytochrome c oxidase subunit II (COII) gene, partial cds; mitochondrial	93	NA	138	3.46284e-25	2	95	529	622	668
seq1632	158	NA	gi|397174228|emb|HE575183.1| Ogcodes fumatus mitochondrial partial COI gene for cytochrome oxidase subunit 1, specimen voucher CK459	93	NA	138	3.46284e-25	1	94	246	339	658
seq3359	151	NA	gi|1510266831|gb|MG823616.1| Hilara abdominalis voucher AJ7E cytochrome b (cytb) gene, partial cds; mitochondrial	83	NA	138	3.26415e-25	12	95	149	66	433
seq2335	155	NA	gi|1134613943|gb|KX943464.1| Longitarsus nigrocillus mitochondrion, partial genome	100	NA	137	1.17893e-24	1	101	10605	10705	16316
seq3484	150	NA	gi|1565054162|gb|MF322628.1| Anopheles sinensis mitochondrion, complete genome	95	NA	137	1.12939e-24	1	96	7209	7114	15418
seq3484	150	NA	gi|1565054162|gb|MF322628.1| Anopheles sinensis mitochondrion, complete genome	95	NA	137	1.1393e-24	1	96	7209	7114	15418
seq2653	153	NA	gi|355343502|gb|JN167893.1| Metaleptea adspersa cytochrome b gene, partial cds; mitochondrial	95	NA	137	1.17893e-24	1	96	578	483	600
seq2193	155	NA	gi|695132481|gb|KJ476269.1| Eginia ocypterata voucher RMBR:116194 12S ribosomal RNA gene, partial sequence; mitochondrial	91	NA	137	1.17893e-24	1	92	368	276	590
seq2586	153	NA	gi|291463867|gb|GU945504.1| Physemacris variolosa mitochondrion, complete genome	90	NA	137	1.17893e-24	5	95	7151	7241	17004
seq2714	153	NA	gi|332080475|gb|HM352621.1| Godavaria sp. JMH-2011 isolate 15.viii.06-382 cytochrome oxidase subunit I (COI) gene, partial cds; mitochondrial	90	NA	137	1.17893e-24	3	93	463	373	611
seq1783	157	NA	gi|523585229|gb|KC422091.1| Stictocladius multiserialis voucher WB2 cytochrome c oxidase subunit 1 gene, partial cds; mitochondrial	90	NA	137	1.20865e-24	5	95	233	143	680
seq1921	156	NA	gi|1004606813|gb|KT225294.1| Dolichopus bigeniculatus mitochondrion, partial genome	90	NA	137	1.20865e-24	5	95	2460	2550	14466
seq2021	156	NA	gi|1092182961|gb|KX035167.1| Scolytinae sp. BMNH 1039896 mitochondrion, partial genome	90	NA	137	1.20865e-24	1	91	11967	11877	17178
seq2109	156	NA	gi|974710675|gb|KP829910.1| Aphanocephalus sp. CO601 histone subunit III (H3) gene, partial cds	90	NA	137	1.20865e-24	5	95	1	91	297
seq3594	150	NA	gi|397174228|emb|HE575183.1| Ogcodes fumatus mitochondrial partial COI gene for cytochrome oxidase subunit 1, specimen voucher CK459	97	NA	136	1.12939e-24	1	98	8	105	658
seq3208	151	NA	gi|262065527|gb|GQ865864.1| Simulium angulistylum NADH dehydrogenase subunit 4 (NAD4) gene, partial cds; mitochondrial	97	NA	136	1.1393e-24	1	98	297	200	512
seq3594	150	NA	gi|397174228|emb|HE575183.1| Ogcodes fumatus mitochondrial partial COI gene for cytochrome oxidase subunit 1, specimen voucher CK459	97	NA	136	1.1393e-24	1	98	8	105	658
seq3041	152	NA	gi|1434105015|emb|LS975127.1| Hypermnestra helios genome assembly, organelle: mitochondrion	92	NA	136	1.14921e-24	1	93	11371	11279	14919
seq2226	155	NA	gi|1134613943|gb|KX943464.1| Longitarsus nigrocillus mitochondrion, partial genome	92	NA	136	1.17893e-24	2	94	10593	10685	16316
seq2433	154	NA	gi|344031521|gb|HQ631804.1| Drosophila constricta NADH dehydrogenase subunit 1 (ND1) gene, complete cds; mitochondrial	92	NA	136	1.17893e-24	4	96	365	457	939
seq1556	158	NA	gi|1134613943|gb|KX943464.1| Longitarsus nigrocillus mitochondrion, partial genome	92	NA	136	1.20865e-24	1	93	10685	10593	16316
seq1577	158	NA	gi|432141466|gb|JQ806855.1| Brachicoma sarcophagina voucher AR69 cytochrome oxidase subunit I (COI) gene, partial cds; mitochondrial	92	NA	136	1.20865e-24	7	99	820	912	1088
seq3121	151	NA	gi|115490236|gb|DQ631991.1| Ogcodes basalis cytochrome oxidase subunit I (COI) gene, partial cds; mitochondrial	87	NA	136	1.1393e-24	5	92	354	441	731
seq3080	152	NA	gi|115490236|gb|DQ631991.1| Ogcodes basalis cytochrome oxidase subunit I (COI) gene, partial cds; mitochondrial	87	NA	136	1.14921e-24	6	93	354	441	731
seq3366	151	NA	gi|148907627|gb|EF677090.1| Picea sitchensis clone WS02761_J18 unknown mRNA	82	NA	136	1.1393e-24	13	95	202	120	958
seq827	165	NA	gi|685042149|emb|LN590674.1| Cyprinus carpio genome assembly common carp genome, scaffold: LG42, chromosome: 42	78	NA	136	1.50586e-24	85	163	13172359	13172280	13570270
seq364	191	NA	gi|1059409402|ref|XM_017922137.1| PREDICTED: Nicrophorus vespilloides titin (LOC108563459), partial mRNA	162	NA	135	1.37934e-23	1	163	679	517	6092
seq1197	161	NA	gi|1102625644|emb|LN835308.1| Plasmodium relictum strain SGS1 genome assembly, chromosome: 13	109	NA	135	4.39149e-24	50	159	227226	227117	1960421
seq2114	156	NA	gi|12743934|gb|AF228726.1|AF228726 Rhagoletis tomatis NADH-dehydrogenase subunit 4 (ND4) gene, partial sequence; NADH-dehydrogenase subunit 4L (ND4L) gene, complete sequence; and tRNA-Thr gene, partial sequence; mitochondrial genes for mitochondrial products	99	NA	135	4.2186e-24	5	104	236	335	1031
seq3609	150	NA	gi|1358106431|gb|MF637865.1| Ogcodes eugonatus voucher BIOUG21529-B03 cytochrome oxidase subunit 1 (COI) gene, partial cds; mitochondrial	94	NA	135	3.94197e-24	1	95	24	118	658
seq3642	150	NA	gi|1000233202|gb|KT696177.1| Staphylinidae sp. BMNH 1274178 mitochondrion, partial genome	94	NA	135	3.94197e-24	1	95	10369	10275	17728
seq3126	151	NA	gi|1358106431|gb|MF637865.1| Ogcodes eugonatus voucher BIOUG21529-B03 cytochrome oxidase subunit 1 (COI) gene, partial cds; mitochondrial	94	NA	135	3.97655e-24	1	95	118	24	658
seq3609	150	NA	gi|1358106431|gb|MF637865.1| Ogcodes eugonatus voucher BIOUG21529-B03 cytochrome oxidase subunit 1 (COI) gene, partial cds; mitochondrial	94	NA	135	3.97655e-24	1	95	24	118	658
seq3642	150	NA	gi|1000233202|gb|KT696177.1| Staphylinidae sp. BMNH 1274178 mitochondrion, partial genome	94	NA	135	3.97655e-24	1	95	10369	10275	17728
seq2028	156	NA	gi|1134614321|gb|KX943491.1| Longitarsus rutilus mitochondrion, partial genome	94	NA	135	4.2186e-24	1	95	4346	4440	15988
seq2043	156	NA	gi|1134614321|gb|KX943491.1| Longitarsus rutilus mitochondrion, partial genome	94	NA	135	4.2186e-24	1	95	4345	4439	15988
seq1300	160	NA	gi|1134614321|gb|KX943491.1| Longitarsus rutilus mitochondrion, partial genome	94	NA	135	4.39149e-24	1	95	4440	4346	15988
seq1379	159	NA	gi|115490207|gb|DQ631976.1| Ogcodes sp. SLW-2002 cytochrome oxidase subunit I (COI) gene, partial cds; mitochondrial	94	NA	135	4.39149e-24	1	95	680	586	824
seq2138	155	NA	gi|1004606813|gb|KT225294.1| Dolichopus bigeniculatus mitochondrion, partial genome	89	NA	135	4.11486e-24	6	95	2460	2549	14466
seq2151	155	NA	gi|1134613943|gb|KX943464.1| Longitarsus nigrocillus mitochondrion, partial genome	89	NA	135	4.11486e-24	4	93	10691	10602	16316
seq2251	155	NA	gi|1134613943|gb|KX943464.1| Longitarsus nigrocillus mitochondrion, partial genome	89	NA	135	4.11486e-24	5	94	10691	10602	16316
seq1487	159	NA	gi|291463867|gb|GU945504.1| Physemacris variolosa mitochondrion, complete genome	89	NA	135	4.39149e-24	1	90	7153	7242	17004
seq3235	151	NA	gi|929525377|gb|KR349297.1| Phlebotomus chinensis mitochondrion, complete genome	96	NA	134	3.97655e-24	1	97	12136	12232	16277
seq1206	161	NA	gi|1039007096|gb|KU053201.1| Thitarodes sejilaensis mitochondrion, complete genome	92	NA	134	4.39149e-24	3	95	8752	8845	15290
seq2176	155	NA	gi|309253231|gb|HQ232826.1| Oedemera virescens voucher BMNH840491 mitochondrial sequence	91	NA	134	4.11486e-24	5	96	4986	5077	10653
seq2846	152	NA	gi|1510266831|gb|MG823616.1| Hilara abdominalis voucher AJ7E cytochrome b (cytb) gene, partial cds; mitochondrial	81	NA	134	4.01113e-24	14	95	149	68	433
seq2826	152	NA	gi|1000234201|gb|KT696272.1| Leiodidae sp. BMNH 1274772 mitochondrion, partial genome	98	NA	133	1.40002e-23	1	99	4668	4766	16710
seq3159	151	NA	gi|1000233202|gb|KT696177.1| Staphylinidae sp. BMNH 1274178 mitochondrion, partial genome	93	NA	133	1.38795e-23	1	94	10286	10379	17728
seq2536	154	NA	gi|344031521|gb|HQ631804.1| Drosophila constricta NADH dehydrogenase subunit 1 (ND1) gene, complete cds; mitochondrial	93	NA	133	1.43623e-23	4	97	449	356	939
seq1591	158	NA	gi|751959803|gb|KJ548566.1| Cybister sp. UNM KBMCysp757 cytochrome c oxidase subunit II (COII) gene, partial cds; mitochondrial	93	NA	133	1.47244e-23	2	95	596	503	668
seq1979	156	NA	gi|1134614321|gb|KX943491.1| Longitarsus rutilus mitochondrion, partial genome	93	NA	133	1.47244e-23	1	94	4438	4345	15988
seq1986	156	NA	gi|46393424|gb|AY519372.1| Myrmecocystus perimeces cytochrome oxidase subunit I (COI) gene, partial cds; mitochondrial	93	NA	133	1.47244e-23	1	94	320	413	635
seq2098	156	NA	gi|1134613943|gb|KX943464.1| Longitarsus nigrocillus mitochondrion, partial genome	93	NA	133	1.47244e-23	2	95	10699	10606	16316
seq1297	160	NA	gi|19423845|gb|AF484038.1| Ogcodes sp. LRC-2002 cytochrome oxidase subunit II gene, partial cds; mitochondrial gene for mitochondrial product	93	NA	133	1.53278e-23	2	95	204	297	395
seq3588	150	NA	gi|291463867|gb|GU945504.1| Physemacris variolosa mitochondrion, complete genome	88	NA	133	1.37588e-23	2	90	7248	7160	17004
seq3588	150	NA	gi|291463867|gb|GU945504.1| Physemacris variolosa mitochondrion, complete genome	88	NA	133	1.38795e-23	2	90	7248	7160	17004
seq2158	155	NA	gi|309253231|gb|HQ232826.1| Oedemera virescens voucher BMNH840491 mitochondrial sequence	88	NA	133	1.43623e-23	3	91	4986	5074	10653
seq1436	159	NA	gi|46393424|gb|AY519372.1| Myrmecocystus perimeces cytochrome oxidase subunit I (COI) gene, partial cds; mitochondrial	95	NA	132	1.53278e-23	1	96	322	417	635
seq3587	150	NA	gi|685042149|emb|LN590674.1| Cyprinus carpio genome assembly common carp genome, scaffold: LG42, chromosome: 42	91	NA	132	1.37588e-23	59	150	13172372	13172280	13570270
seq3296	151	NA	gi|1039007096|gb|KU053201.1| Thitarodes sejilaensis mitochondrion, complete genome	91	NA	132	1.38795e-23	1	92	8844	8752	15290
seq3587	150	NA	gi|685042149|emb|LN590674.1| Cyprinus carpio genome assembly common carp genome, scaffold: LG42, chromosome: 42	91	NA	132	1.38795e-23	59	150	13172372	13172280	13570270
seq1875	157	NA	gi|1134614321|gb|KX943491.1| Longitarsus rutilus mitochondrion, partial genome	90	NA	132	1.47244e-23	5	95	4345	4435	15988
seq1892	157	NA	gi|1134614321|gb|KX943491.1| Longitarsus rutilus mitochondrion, partial genome	90	NA	132	1.47244e-23	1	91	4365	4455	15988
seq3263	151	NA	gi|1145998786|gb|KY224631.1| Nasutitermes latifrons mitochondrion, complete genome	85	NA	132	1.38795e-23	1	86	7537	7452	14950
seq2978	152	NA	gi|1517971205|gb|MH789733.1| Anthribidae sp. 9 ACP-2013 voucher BMNH:1040810 mitochondrion, partial genome	77	NA	132	1.40002e-23	1	78	1410	1334	16244
seq981	163	NA	gi|685042149|emb|LN590674.1| Cyprinus carpio genome assembly common carp genome, scaffold: LG42, chromosome: 42	75	NA	132	1.53278e-23	88	163	13172355	13172280	13570270
seq3393	150	NA	gi|545335292|gb|KC560676.1| Apoidea sp. DAB202 cytochrome b (cytb) gene, partial cds; mitochondrial	92	NA	131	4.8023e-23	1	93	250	158	501
seq3393	150	NA	gi|545335292|gb|KC560676.1| Apoidea sp. DAB202 cytochrome b (cytb) gene, partial cds; mitochondrial	92	NA	131	4.84443e-23	1	93	250	158	501
seq2761	153	NA	gi|751959803|gb|KJ548566.1| Cybister sp. UNM KBMCysp757 cytochrome c oxidase subunit II (COII) gene, partial cds; mitochondrial	92	NA	131	5.01293e-23	1	93	601	509	668
seq1479	159	NA	gi|46393424|gb|AY519372.1| Myrmecocystus perimeces cytochrome oxidase subunit I (COI) gene, partial cds; mitochondrial	92	NA	131	5.34993e-23	1	93	321	413	635
seq1739	157	NA	gi|1134613943|gb|KX943464.1| Longitarsus nigrocillus mitochondrion, partial genome	87	NA	131	5.13931e-23	1	88	10674	10587	16316
seq1185	161	NA	gi|1524303130|gb|MG767972.1| Xenimpia sp. SH01 voucher SH2963 cytochrome oxidase subunit 1 (COI) gene, partial cds; mitochondrial	87	NA	131	5.34993e-23	8	95	1365	1278	1536
seq3179	151	NA	gi|126031858|gb|EF043585.1| Rhodnius prolixus clone proBAR5 cytochrome b (cytb) gene, partial cds; mitochondrial	77	NA	131	4.84443e-23	4	81	332	409	415
seq3524	150	NA	gi|46393424|gb|AY519372.1| Myrmecocystus perimeces cytochrome oxidase subunit I (COI) gene, partial cds; mitochondrial	94	NA	130	4.8023e-23	1	95	416	322	635
seq3613	150	NA	gi|115490207|gb|DQ631976.1| Ogcodes sp. SLW-2002 cytochrome oxidase subunit I (COI) gene, partial cds; mitochondrial	94	NA	130	4.8023e-23	1	95	798	704	824
seq3255	151	NA	gi|1036229790|gb|KT876907.1| Noterus sp. BMNH 1425185 mitochondrion, complete genome	94	NA	130	4.84443e-23	1	95	7163	7257	19697
seq3524	150	NA	gi|46393424|gb|AY519372.1| Myrmecocystus perimeces cytochrome oxidase subunit I (COI) gene, partial cds; mitochondrial	94	NA	130	4.84443e-23	1	95	416	322	635
seq3613	150	NA	gi|115490207|gb|DQ631976.1| Ogcodes sp. SLW-2002 cytochrome oxidase subunit I (COI) gene, partial cds; mitochondrial	94	NA	130	4.84443e-23	1	95	798	704	824
seq2187	155	NA	gi|1000234201|gb|KT696272.1| Leiodidae sp. BMNH 1274772 mitochondrion, partial genome	94	NA	130	5.01293e-23	1	95	4672	4766	16710
seq2252	155	NA	gi|1004606771|gb|KT225291.1| Atylotus miser mitochondrion, complete genome	94	NA	130	5.01293e-23	1	95	10563	10657	15858
seq2378	154	NA	gi|115490207|gb|DQ631976.1| Ogcodes sp. SLW-2002 cytochrome oxidase subunit I (COI) gene, partial cds; mitochondrial	94	NA	130	5.01293e-23	1	95	801	707	824
seq2424	154	NA	gi|1036229790|gb|KT876907.1| Noterus sp. BMNH 1425185 mitochondrion, complete genome	94	NA	130	5.01293e-23	1	95	7247	7153	19697
seq2475	154	NA	gi|115490236|gb|DQ631991.1| Ogcodes basalis cytochrome oxidase subunit I (COI) gene, partial cds; mitochondrial	94	NA	130	5.01293e-23	1	95	358	452	731
seq2621	153	NA	gi|1358106431|gb|MF637865.1| Ogcodes eugonatus voucher BIOUG21529-B03 cytochrome oxidase subunit 1 (COI) gene, partial cds; mitochondrial	94	NA	130	5.01293e-23	1	95	123	29	658
seq2625	153	NA	gi|1004606771|gb|KT225291.1| Atylotus miser mitochondrion, complete genome	94	NA	130	5.01293e-23	1	95	10562	10656	15858
seq2647	153	NA	gi|1036229790|gb|KT876907.1| Noterus sp. BMNH 1425185 mitochondrion, complete genome	94	NA	130	5.01293e-23	1	95	7156	7250	19697
seq2683	153	NA	gi|751959803|gb|KJ548566.1| Cybister sp. UNM KBMCysp757 cytochrome c oxidase subunit II (COII) gene, partial cds; mitochondrial	94	NA	130	5.01293e-23	1	95	599	505	668
seq1715	158	NA	gi|1526692055|ref|NC_039963.1| Clemelis pullata mitochondrion, complete genome >gi|1509166985|gb|MG838887.1| Clemelis pullata mitochondrion, complete genome	94	NA	130	5.13931e-23	1	95	11839	11745	15225
seq1798	157	NA	gi|924251132|gb|KR822683.1| Jankowskia athleta mitochondrion, complete genome	94	NA	130	5.13931e-23	1	95	3795	3889	15534
seq1164	161	NA	gi|751959803|gb|KJ548566.1| Cybister sp. UNM KBMCysp757 cytochrome c oxidase subunit II (COII) gene, partial cds; mitochondrial	94	NA	130	5.34993e-23	1	95	505	599	668
seq1345	160	NA	gi|1004606771|gb|KT225291.1| Atylotus miser mitochondrion, complete genome	94	NA	130	5.34993e-23	1	95	10568	10662	15858
seq3557	150	NA	gi|511262186|gb|KC831767.1| Filchnerella beicki mitochondrion, complete genome	89	NA	130	4.8023e-23	1	90	11178	11267	15658
seq3252	151	NA	gi|1059222794|ref|XM_017909640.1| PREDICTED: Eufriesea mexicana histone H2A-like (LOC108554380), mRNA	89	NA	130	4.84443e-23	6	95	223	134	375
seq3353	151	NA	gi|697262775|emb|HG800022.1| Ogcodes sp. CK608 mitochondrial partial COI gene for cytochrome oxidase subunit 1, specimen voucher CK608	89	NA	130	4.84443e-23	6	95	16	105	390
seq3557	150	NA	gi|511262186|gb|KC831767.1| Filchnerella beicki mitochondrion, complete genome	89	NA	130	4.84443e-23	1	90	11178	11267	15658
seq2152	155	NA	gi|344031521|gb|HQ631804.1| Drosophila constricta NADH dehydrogenase subunit 1 (ND1) gene, complete cds; mitochondrial	84	NA	130	5.01293e-23	2	86	449	365	939
seq1929	156	NA	gi|344031521|gb|HQ631804.1| Drosophila constricta NADH dehydrogenase subunit 1 (ND1) gene, complete cds; mitochondrial	84	NA	130	5.13931e-23	2	86	449	365	939
seq1002	163	NA	gi|685042175|emb|LN590700.1| Cyprinus carpio genome assembly common carp genome, scaffold: LG10, chromosome: 10	84	NA	130	5.34993e-23	79	163	14033958	14033874	22665327
seq3157	151	NA	gi|1059222794|ref|XM_017909640.1| PREDICTED: Eufriesea mexicana histone H2A-like (LOC108554380), mRNA	96	NA	129	1.69087e-22	1	97	135	231	375
seq3150	151	NA	gi|702076509|gb|KM244700.1| Drosophila erecta isolate CL1 mitochondrion, partial genome	93	NA	129	1.69087e-22	2	95	12939	12844	14853
seq3350	151	NA	gi|51039399|gb|AY573083.1| Melanagromyza minimoides 12S ribosomal RNA gene, partial sequence; mitochondrial	93	NA	129	1.69087e-22	2	95	79	174	714
seq2863	152	NA	gi|1526692055|ref|NC_039963.1| Clemelis pullata mitochondrion, complete genome >gi|1509166985|gb|MG838887.1| Clemelis pullata mitochondrion, complete genome	91	NA	129	1.70558e-22	4	95	11740	11831	15225
seq2409	154	NA	gi|19423845|gb|AF484038.1| Ogcodes sp. LRC-2002 cytochrome oxidase subunit II gene, partial cds; mitochondrial gene for mitochondrial product	91	NA	129	1.74968e-22	3	94	292	201	395
seq2710	153	NA	gi|929525377|gb|KR349297.1| Phlebotomus chinensis mitochondrion, complete genome	91	NA	129	1.74968e-22	3	94	12136	12227	16277
seq2328	155	NA	gi|1503154464|ref|XM_026955281.1| PREDICTED: Rhopalosiphum maidis polyubiquitin (LOC113552395), transcript variant X3, mRNA	86	NA	129	1.74968e-22	1	87	429	515	1658
seq2669	153	NA	gi|1134613943|gb|KX943464.1| Longitarsus nigrocillus mitochondrion, partial genome	86	NA	129	1.74968e-22	1	87	10673	10587	16316
seq1993	156	NA	gi|751959803|gb|KJ548566.1| Cybister sp. UNM KBMCysp757 cytochrome c oxidase subunit II (COII) gene, partial cds; mitochondrial	86	NA	129	1.79379e-22	6	92	603	517	668
seq1251	160	NA	gi|751959803|gb|KJ548566.1| Cybister sp. UNM KBMCysp757 cytochrome c oxidase subunit II (COII) gene, partial cds; mitochondrial	86	NA	129	1.86731e-22	3	89	517	603	668
seq1327	160	NA	gi|291463867|gb|GU945504.1| Physemacris variolosa mitochondrion, complete genome	86	NA	129	1.86731e-22	9	95	7254	7168	17004
seq1353	159	NA	gi|262065527|gb|GQ865864.1| Simulium angulistylum NADH dehydrogenase subunit 4 (NAD4) gene, partial cds; mitochondrial	86	NA	129	1.86731e-22	9	95	201	287	512
seq864	164	NA	gi|685042149|emb|LN590674.1| Cyprinus carpio genome assembly common carp genome, scaffold: LG42, chromosome: 42	76	NA	129	2.23489e-22	87	163	13172356	13172280	13570270
seq780	166	NA	gi|685042149|emb|LN590674.1| Cyprinus carpio genome assembly common carp genome, scaffold: LG42, chromosome: 42	71	NA	129	2.23489e-22	92	163	13172351	13172280	13570270
seq2270	155	NA	gi|516306461|gb|JX412809.1| Eurypogon sp. EUR01 mitochondrion, partial genome	93	NA	128	1.74968e-22	3	96	2258	2351	10562
seq2429	154	NA	gi|115490194|gb|DQ631969.1| Lasia carbonanicus cytochrome oxidase subunit I (COI) gene, partial cds; mitochondrial	93	NA	128	1.74968e-22	1	94	1207	1300	1545
seq1745	157	NA	gi|1145999951|gb|KY224716.1| Compositermes vindai mitochondrion, complete genome	93	NA	128	1.79379e-22	2	95	12344	12437	14950
seq1756	157	NA	gi|46393424|gb|AY519372.1| Myrmecocystus perimeces cytochrome oxidase subunit I (COI) gene, partial cds; mitochondrial	93	NA	128	1.79379e-22	1	94	323	416	635
seq1939	156	NA	gi|798548786|gb|KP718817.1| Thitarodes gonggaensis mitochondrion, complete genome	93	NA	128	1.79379e-22	2	95	3689	3596	15940
seq1954	156	NA	gi|1375964441|gb|KY753829.1| Melaenis sp. YZ-2018 mitochondrion, partial genome	93	NA	128	1.79379e-22	1	94	6176	6083	15164
seq3476	150	NA	gi|1036229790|gb|KT876907.1| Noterus sp. BMNH 1425185 mitochondrion, complete genome	88	NA	128	1.67617e-22	5	93	7241	7153	19697
seq3476	150	NA	gi|1036229790|gb|KT876907.1| Noterus sp. BMNH 1425185 mitochondrion, complete genome	88	NA	128	1.69087e-22	5	93	7241	7153	19697
seq2234	155	NA	gi|1036229790|gb|KT876907.1| Noterus sp. BMNH 1425185 mitochondrion, complete genome	88	NA	128	1.74968e-22	6	94	7241	7153	19697
seq2664	153	NA	gi|1036229790|gb|KT876907.1| Noterus sp. BMNH 1425185 mitochondrion, complete genome	88	NA	128	1.74968e-22	3	91	7153	7241	19697
seq1868	157	NA	gi|344031521|gb|HQ631804.1| Drosophila constricta NADH dehydrogenase subunit 1 (ND1) gene, complete cds; mitochondrial	83	NA	128	1.79379e-22	1	84	448	365	939
seq932	163	NA	gi|685042149|emb|LN590674.1| Cyprinus carpio genome assembly common carp genome, scaffold: LG42, chromosome: 42	79	NA	128	1.86731e-22	84	163	13172360	13172280	13570270
seq2282	155	NA	gi|685042149|emb|LN590674.1| Cyprinus carpio genome assembly common carp genome, scaffold: LG42, chromosome: 42	73	NA	128	1.74968e-22	82	155	13172353	13172280	13570270
seq951	163	NA	gi|685042149|emb|LN590674.1| Cyprinus carpio genome assembly common carp genome, scaffold: LG42, chromosome: 42	73	NA	128	1.86731e-22	90	163	13172353	13172280	13570270
seq781	166	NA	gi|685042149|emb|LN590674.1| Cyprinus carpio genome assembly common carp genome, scaffold: LG42, chromosome: 42	73	NA	128	2.23489e-22	90	163	13172353	13172280	13570270
seq828	165	NA	gi|685042149|emb|LN590674.1| Cyprinus carpio genome assembly common carp genome, scaffold: LG42, chromosome: 42	73	NA	128	2.23489e-22	90	163	13172353	13172280	13570270
seq1214	160	NA	gi|1442329335|ref|NC_038197.1| Lasioderma serricorne mitochondrion, complete genome >gi|1417917625|gb|MG592705.1| Lasioderma serricorne mitochondrion, complete genome	107	NA	127	6.51755e-22	1	108	10750	10644	14476
seq3411	150	NA	gi|430728855|gb|KC107816.1| Neopetrolisthes maculatus mitochondrion, complete genome	95	NA	127	5.8504e-22	1	96	8161	8066	15324
seq3411	150	NA	gi|430728855|gb|KC107816.1| Neopetrolisthes maculatus mitochondrion, complete genome	95	NA	127	5.90172e-22	1	96	8161	8066	15324
seq2899	152	NA	gi|805790472|ref|XR_001096116.1| PREDICTED: Megachile rotundata uncharacterized LOC100874960 (LOC100874960), transcript variant X5, misc_RNA	95	NA	127	5.95304e-22	3	98	1348	1443	4064
seq2371	154	NA	gi|1027888365|gb|KU739477.1| Onthophagus obscurior mitochondrion, partial genome	95	NA	127	6.107e-22	1	96	5208	5303	13222
seq1316	160	NA	gi|1134613943|gb|KX943464.1| Longitarsus nigrocillus mitochondrion, partial genome	95	NA	127	6.51755e-22	3	98	10702	10607	16316
seq1437	159	NA	gi|115490207|gb|DQ631976.1| Ogcodes sp. SLW-2002 cytochrome oxidase subunit I (COI) gene, partial cds; mitochondrial	95	NA	127	6.51755e-22	1	96	709	804	824
seq1654	158	NA	gi|19423810|gb|AF484025.1| Ogcodes sp. LRC-2002 NADH dehydrogenase subunit 3 (ND3) gene, partial cds; tRNA-Ala, tRNA-Arg, tRNA-Asn, tRNA-Ser, tRNA-Glu, and tRNA-Phe genes, complete sequence; and NADH dehydrogenase subunit 5 (ND5) gene, partial cds; mitochondrial genes for mitochondrial products	92	NA	127	6.26096e-22	3	95	305	399	768
seq2800	152	NA	gi|924251132|gb|KR822683.1| Jankowskia athleta mitochondrion, complete genome	90	NA	127	5.95304e-22	6	96	3889	3799	15534
seq2821	152	NA	gi|1134614321|gb|KX943491.1| Longitarsus rutilus mitochondrion, partial genome	90	NA	127	5.95304e-22	8	98	4455	4365	15988
seq1907	157	NA	gi|115490207|gb|DQ631976.1| Ogcodes sp. SLW-2002 cytochrome oxidase subunit I (COI) gene, partial cds; mitochondrial	90	NA	127	6.26096e-22	1	91	670	580	824
seq3103	151	NA	gi|1189341219|gb|KX907844.1| Janus compressus mitochondrion, partial genome	89	NA	127	5.90172e-22	4	93	7340	7429	16700
seq3240	151	NA	gi|169649013|gb|EU493940.1| Samoaia leonensis voucher 109375 cytochrome c oxidase subunit III (COIII) gene, partial cds; tRNA-Gly gene, complete sequence; NADH dehydrogenase subunit 3 (ND3) gene, complete cds; and tRNA-Ala, tRNA-Arg, and tRNA-Asn genes, complete sequence; mitochondrial	85	NA	127	5.90172e-22	9	94	485	570	1185
seq2962	152	NA	gi|1526692055|ref|NC_039963.1| Clemelis pullata mitochondrion, complete genome >gi|1509166985|gb|MG838887.1| Clemelis pullata mitochondrion, complete genome	85	NA	127	5.95304e-22	2	87	11732	11817	15225
seq1742	157	NA	gi|1134613943|gb|KX943464.1| Longitarsus nigrocillus mitochondrion, partial genome	85	NA	127	6.26096e-22	1	86	10672	10587	16316
seq2048	156	NA	gi|648933893|gb|KJ632465.1| Napialus hunanensis voucher NCULSA527 mitochondrion, complete genome	85	NA	127	6.26096e-22	1	86	8666	8581	15301
seq1367	159	NA	gi|1134614195|gb|KX943482.1| Chaetocnema paganettii mitochondrion, partial genome	80	NA	127	6.51755e-22	1	81	5720	5640	15888
seq749	166	NA	gi|685042147|emb|LN590672.1| Cyprinus carpio genome assembly common carp genome, scaffold: LG37, chromosome: 37	80	NA	127	7.80054e-22	86	166	8770681	8770761	11248262
seq794	165	NA	gi|685042149|emb|LN590674.1| Cyprinus carpio genome assembly common carp genome, scaffold: LG42, chromosome: 42	79	NA	127	7.80054e-22	84	163	13172357	13172280	13570270
seq2075	156	NA	gi|685042149|emb|LN590674.1| Cyprinus carpio genome assembly common carp genome, scaffold: LG42, chromosome: 42	75	NA	127	6.26096e-22	76	151	13172354	13172279	13570270
seq2950	152	NA	gi|1149552917|gb|KY131831.1| Bactrocera depressa mitochondrion, complete genome	72	NA	127	5.95304e-22	1	73	213	142	15832
seq1037	162	NA	gi|685042149|emb|LN590674.1| Cyprinus carpio genome assembly common carp genome, scaffold: LG42, chromosome: 42	70	NA	127	6.51755e-22	92	162	13172350	13172280	13570270
seq1100	162	NA	gi|685042149|emb|LN590674.1| Cyprinus carpio genome assembly common carp genome, scaffold: LG42, chromosome: 42	70	NA	127	6.51755e-22	92	162	13172350	13172280	13570270
seq1143	161	NA	gi|685042149|emb|LN590674.1| Cyprinus carpio genome assembly common carp genome, scaffold: LG42, chromosome: 42	70	NA	127	6.51755e-22	90	160	13172350	13172280	13570270
seq836	165	NA	gi|685042175|emb|LN590700.1| Cyprinus carpio genome assembly common carp genome, scaffold: LG10, chromosome: 10	99	NA	126	7.80054e-22	64	163	15778508	15778605	22665327
seq3368	151	NA	gi|1510266831|gb|MG823616.1| Hilara abdominalis voucher AJ7E cytochrome b (cytb) gene, partial cds; mitochondrial	95	NA	126	5.90172e-22	1	96	130	35	433
seq3506	150	NA	gi|1145999951|gb|KY224716.1| Compositermes vindai mitochondrion, complete genome	92	NA	126	5.8504e-22	3	95	12344	12436	14950
seq3640	150	NA	gi|1418582913|ref|NC_037914.1| Cardiodactylus muiri voucher MNHN-EO-ENSIF4179 mitochondrion, complete genome >gi|1387992217|gb|MG680938.1| Cardiodactylus muiri voucher MNHN-EO-ENSIF4179 mitochondrion, complete genome	92	NA	126	5.8504e-22	3	95	8997	9089	16328
seq3122	151	NA	gi|9799487|gb|AF276827.1|AF276827 Phytomyza flavicornis cytochrome oxidase subunit I (COI) gene, partial cds; tRNA-Leu (trnL) gene, complete sequence; and cytochrome oxidase subunit II (COII) gene, partial cds; mitochondrial genes for mitochondrial products	92	NA	126	5.90172e-22	2	94	1465	1373	2194
seq3506	150	NA	gi|1145999951|gb|KY224716.1| Compositermes vindai mitochondrion, complete genome	92	NA	126	5.90172e-22	3	95	12344	12436	14950
seq3640	150	NA	gi|1418582913|ref|NC_037914.1| Cardiodactylus muiri voucher MNHN-EO-ENSIF4179 mitochondrion, complete genome >gi|1387992217|gb|MG680938.1| Cardiodactylus muiri voucher MNHN-EO-ENSIF4179 mitochondrion, complete genome	92	NA	126	5.90172e-22	3	95	8997	9089	16328
seq2128	155	NA	gi|805790472|ref|XR_001096116.1| PREDICTED: Megachile rotundata uncharacterized LOC100874960 (LOC100874960), transcript variant X5, misc_RNA	92	NA	126	6.107e-22	1	93	1440	1348	4064
seq2264	155	NA	gi|397174228|emb|HE575183.1| Ogcodes fumatus mitochondrial partial COI gene for cytochrome oxidase subunit 1, specimen voucher CK459	92	NA	126	6.107e-22	1	93	133	41	658
seq2533	154	NA	gi|798548786|gb|KP718817.1| Thitarodes gonggaensis mitochondrion, complete genome	92	NA	126	6.107e-22	3	95	3689	3597	15940
seq2763	153	NA	gi|115490236|gb|DQ631991.1| Ogcodes basalis cytochrome oxidase subunit I (COI) gene, partial cds; mitochondrial	92	NA	126	6.107e-22	1	93	469	377	731
seq1728	157	NA	gi|1375964441|gb|KY753829.1| Melaenis sp. YZ-2018 mitochondrion, partial genome	92	NA	126	6.26096e-22	1	93	6085	6177	15164
seq1773	157	NA	gi|516306461|gb|JX412809.1| Eurypogon sp. EUR01 mitochondrion, partial genome	92	NA	126	6.26096e-22	2	94	2258	2350	10562
seq2057	156	NA	gi|197321813|gb|EU853692.1| Adineta vaga histone H2A variant H2Abd2 copy B (H2Abd2) gene, partial cds	92	NA	126	6.26096e-22	3	95	366	458	665
seq2126	156	NA	gi|46393424|gb|AY519372.1| Myrmecocystus perimeces cytochrome oxidase subunit I (COI) gene, partial cds; mitochondrial	92	NA	126	6.26096e-22	1	93	324	416	635
seq774	166	NA	gi|685042149|emb|LN590674.1| Cyprinus carpio genome assembly common carp genome, scaffold: LG42, chromosome: 42	74	NA	126	7.80054e-22	89	163	13172353	13172280	13570270
seq975	163	NA	gi|685042149|emb|LN590674.1| Cyprinus carpio genome assembly common carp genome, scaffold: LG42, chromosome: 42	73	NA	126	6.51755e-22	90	163	13172354	13172280	13570270
seq966	163	NA	gi|685042149|emb|LN590674.1| Cyprinus carpio genome assembly common carp genome, scaffold: LG42, chromosome: 42	72	NA	126	6.51755e-22	91	163	13172352	13172280	13570270
seq1013	162	NA	gi|685042149|emb|LN590674.1| Cyprinus carpio genome assembly common carp genome, scaffold: LG42, chromosome: 42	72	NA	126	6.51755e-22	90	162	13172353	13172281	13570270
seq1092	162	NA	gi|685042149|emb|LN590674.1| Cyprinus carpio genome assembly common carp genome, scaffold: LG42, chromosome: 42	72	NA	126	6.51755e-22	83	155	13172352	13172280	13570270
seq1155	161	NA	gi|685042149|emb|LN590674.1| Cyprinus carpio genome assembly common carp genome, scaffold: LG42, chromosome: 42	72	NA	126	6.51755e-22	89	161	13172354	13172282	13570270
seq1134	161	NA	gi|685042175|emb|LN590700.1| Cyprinus carpio genome assembly common carp genome, scaffold: LG10, chromosome: 10	95	NA	125	2.27485e-21	66	161	15778508	15778604	22665327
seq3473	150	NA	gi|648933893|gb|KJ632465.1| Napialus hunanensis voucher NCULSA527 mitochondrion, complete genome	94	NA	125	2.04199e-21	1	95	8663	8569	15301
seq3558	150	NA	gi|1000234201|gb|KT696272.1| Leiodidae sp. BMNH 1274772 mitochondrion, partial genome	94	NA	125	2.04199e-21	1	95	4750	4656	16710
seq3473	150	NA	gi|648933893|gb|KJ632465.1| Napialus hunanensis voucher NCULSA527 mitochondrion, complete genome	94	NA	125	2.0599e-21	1	95	8663	8569	15301
seq3558	150	NA	gi|1000234201|gb|KT696272.1| Leiodidae sp. BMNH 1274772 mitochondrion, partial genome	94	NA	125	2.0599e-21	1	95	4750	4656	16710
seq3017	152	NA	gi|115490236|gb|DQ631991.1| Ogcodes basalis cytochrome oxidase subunit I (COI) gene, partial cds; mitochondrial	94	NA	125	2.07782e-21	1	95	468	374	731
seq2332	155	NA	gi|770593200|gb|KM657333.1| Camptonotus carolinensis mitochondrion, complete genome	94	NA	125	2.13155e-21	1	95	4434	4528	15211
seq2373	154	NA	gi|115490236|gb|DQ631991.1| Ogcodes basalis cytochrome oxidase subunit I (COI) gene, partial cds; mitochondrial	94	NA	125	2.13155e-21	1	95	374	468	731
seq2444	154	NA	gi|1534886191|gb|MG923506.1| Pimpla luctuosa mitochondrion, partial genome	94	NA	125	2.13155e-21	1	95	4840	4934	16926
seq2471	154	NA	gi|1000234201|gb|KT696272.1| Leiodidae sp. BMNH 1274772 mitochondrion, partial genome	94	NA	125	2.13155e-21	1	95	4754	4660	16710
seq2495	154	NA	gi|1092182709|gb|KX035155.1| Eucinetus haemorrhoidalis voucher BMNH 842710 mitochondrion, complete genome	94	NA	125	2.13155e-21	1	95	8709	8615	17954
seq2618	153	NA	gi|1442329335|ref|NC_038197.1| Lasioderma serricorne mitochondrion, complete genome >gi|1417917625|gb|MG592705.1| Lasioderma serricorne mitochondrion, complete genome	94	NA	125	2.13155e-21	1	95	10750	10656	14476
seq1779	157	NA	gi|770593200|gb|KM657333.1| Camptonotus carolinensis mitochondrion, complete genome	94	NA	125	2.18529e-21	1	95	4528	4434	15211
seq2104	156	NA	gi|1145999951|gb|KY224716.1| Compositermes vindai mitochondrion, complete genome	94	NA	125	2.18529e-21	1	95	12350	12444	14950
seq1388	159	NA	gi|1000234201|gb|KT696272.1| Leiodidae sp. BMNH 1274772 mitochondrion, partial genome	94	NA	125	2.27485e-21	1	95	4656	4750	16710
seq3658	150	NA	gi|1510266831|gb|MG823616.1| Hilara abdominalis voucher AJ7E cytochrome b (cytb) gene, partial cds; mitochondrial	92	NA	125	2.04199e-21	3	95	39	131	433
seq3658	150	NA	gi|1510266831|gb|MG823616.1| Hilara abdominalis voucher AJ7E cytochrome b (cytb) gene, partial cds; mitochondrial	92	NA	125	2.0599e-21	3	95	39	131	433
seq1964	156	NA	gi|219522285|gb|EU926906.1| Sphaeniscus atilius voucher YSUW04010604 12S ribosomal RNA gene, partial sequence; mitochondrial	91	NA	125	2.18529e-21	1	92	78	171	727
seq2860	152	NA	gi|929525377|gb|KR349297.1| Phlebotomus chinensis mitochondrion, complete genome	89	NA	125	2.07782e-21	6	95	12136	12225	16277
seq2295	155	NA	gi|827200494|gb|KM453564.1| Bactrocera invadens voucher Bd1612 NADH dehydrogenase subunit 4 (NADH4) gene, partial cds; mitochondrial	89	NA	125	2.13155e-21	3	92	377	466	592
seq2413	154	NA	gi|924251132|gb|KR822683.1| Jankowskia athleta mitochondrion, complete genome	89	NA	125	2.13155e-21	4	93	3889	3800	15534
seq865	164	NA	gi|685042149|emb|LN590674.1| Cyprinus carpio genome assembly common carp genome, scaffold: LG42, chromosome: 42	81	NA	125	2.72266e-21	82	163	13172360	13172280	13570270
seq1606	158	NA	gi|1134614195|gb|KX943482.1| Chaetocnema paganettii mitochondrion, partial genome	79	NA	125	2.18529e-21	1	80	5719	5640	15888
seq739	167	NA	gi|685042206|emb|LN590731.1| Cyprinus carpio genome assembly common carp genome ,scaffold 000000050	79	NA	125	2.72266e-21	84	163	347598	347677	768445
seq3162	151	NA	gi|685042149|emb|LN590674.1| Cyprinus carpio genome assembly common carp genome, scaffold: LG42, chromosome: 42	74	NA	125	2.0599e-21	73	147	13172354	13172280	13570270
seq1596	158	NA	gi|1510266831|gb|MG823616.1| Hilara abdominalis voucher AJ7E cytochrome b (cytb) gene, partial cds; mitochondrial	74	NA	125	2.18529e-21	20	94	149	75	433
seq1337	160	NA	gi|685042149|emb|LN590674.1| Cyprinus carpio genome assembly common carp genome, scaffold: LG42, chromosome: 42	74	NA	125	2.27485e-21	86	160	13172355	13172281	13570270
seq702	168	NA	gi|916497858|ref|XM_013494305.1| Eimeria mitis hypothetical protein, conserved partial mRNA	74	NA	125	2.72266e-21	89	163	420	346	2355
seq707	168	NA	gi|685042149|emb|LN590674.1| Cyprinus carpio genome assembly common carp genome, scaffold: LG42, chromosome: 42	74	NA	125	2.72266e-21	89	163	13172354	13172280	13570270
seq731	167	NA	gi|685042149|emb|LN590674.1| Cyprinus carpio genome assembly common carp genome, scaffold: LG42, chromosome: 42	74	NA	125	2.72266e-21	89	163	13172354	13172280	13570270
seq3013	152	NA	gi|685042149|emb|LN590674.1| Cyprinus carpio genome assembly common carp genome, scaffold: LG42, chromosome: 42	69	NA	125	2.07782e-21	81	150	13172348	13172279	13570270
seq1828	157	NA	gi|685042149|emb|LN590674.1| Cyprinus carpio genome assembly common carp genome, scaffold: LG42, chromosome: 42	69	NA	125	2.18529e-21	88	157	13172349	13172280	13570270
seq1913	156	NA	gi|685042149|emb|LN590674.1| Cyprinus carpio genome assembly common carp genome, scaffold: LG42, chromosome: 42	69	NA	125	2.18529e-21	86	155	13172349	13172280	13570270
seq910	163	NA	gi|685042149|emb|LN590674.1| Cyprinus carpio genome assembly common carp genome, scaffold: LG42, chromosome: 42	69	NA	125	2.27485e-21	94	163	13172349	13172280	13570270
seq936	163	NA	gi|685042149|emb|LN590674.1| Cyprinus carpio genome assembly common carp genome, scaffold: LG42, chromosome: 42	69	NA	125	2.27485e-21	92	161	13172349	13172280	13570270
seq969	163	NA	gi|685042149|emb|LN590674.1| Cyprinus carpio genome assembly common carp genome, scaffold: LG42, chromosome: 42	69	NA	125	2.27485e-21	93	162	13172349	13172280	13570270
seq976	163	NA	gi|685042149|emb|LN590674.1| Cyprinus carpio genome assembly common carp genome, scaffold: LG42, chromosome: 42	69	NA	125	2.27485e-21	94	163	13172349	13172280	13570270
seq1035	162	NA	gi|685042149|emb|LN590674.1| Cyprinus carpio genome assembly common carp genome, scaffold: LG42, chromosome: 42	69	NA	125	2.27485e-21	93	162	13172349	13172280	13570270
seq1050	162	NA	gi|685042149|emb|LN590674.1| Cyprinus carpio genome assembly common carp genome, scaffold: LG42, chromosome: 42	69	NA	125	2.27485e-21	93	162	13172349	13172280	13570270
seq1051	162	NA	gi|685042149|emb|LN590674.1| Cyprinus carpio genome assembly common carp genome, scaffold: LG42, chromosome: 42	69	NA	125	2.27485e-21	93	162	13172349	13172280	13570270
seq1067	162	NA	gi|685042149|emb|LN590674.1| Cyprinus carpio genome assembly common carp genome, scaffold: LG42, chromosome: 42	69	NA	125	2.27485e-21	93	162	13172349	13172280	13570270
seq1084	162	NA	gi|685042149|emb|LN590674.1| Cyprinus carpio genome assembly common carp genome, scaffold: LG42, chromosome: 42	69	NA	125	2.27485e-21	93	162	13172349	13172280	13570270
seq726	167	NA	gi|685042149|emb|LN590674.1| Cyprinus carpio genome assembly common carp genome, scaffold: LG42, chromosome: 42	69	NA	125	2.72266e-21	94	163	13172349	13172280	13570270
seq806	165	NA	gi|685042149|emb|LN590674.1| Cyprinus carpio genome assembly common carp genome, scaffold: LG42, chromosome: 42	69	NA	125	2.72266e-21	2	71	13172279	13172348	13570270
seq813	165	NA	gi|685042149|emb|LN590674.1| Cyprinus carpio genome assembly common carp genome, scaffold: LG42, chromosome: 42	69	NA	125	2.72266e-21	94	163	13172349	13172280	13570270
seq61	277	NA	gi|1279706541|ref|XM_023056560.1| PREDICTED: Onthophagus taurus ryanodine receptor (LOC111423274), transcript variant X7, mRNA	179	NA	124	7.14515e-21	98	277	10001	10156	15703
seq2739	153	NA	gi|51039402|gb|AY573086.1| Neosilba zadolicha 12S ribosomal RNA gene, partial sequence; mitochondrial	141	NA	124	2.13155e-21	1	142	390	250	718
seq2735	153	NA	gi|1511242607|ref|NC_039712.1| Aulacophora lewisii mitochondrion, complete genome >gi|1243413603|gb|KY039109.1| Aulacophora lewisii mitochondrion, complete genome	97	NA	124	2.13155e-21	1	98	5331	5233	15691
seq3633	150	NA	gi|1027888365|gb|KU739477.1| Onthophagus obscurior mitochondrion, partial genome	96	NA	124	2.04199e-21	2	98	5302	5206	13222
seq3306	151	NA	gi|1150311841|gb|KY630505.1| Megathymus beulahae beulahae mitochondrion, complete genome	96	NA	124	2.0599e-21	2	98	4694	4598	15412
seq3633	150	NA	gi|1027888365|gb|KU739477.1| Onthophagus obscurior mitochondrion, partial genome	96	NA	124	2.0599e-21	2	98	5302	5206	13222
seq2895	152	NA	gi|729056689|gb|KM669714.1| Haematobia irritans mitochondrion, partial genome	96	NA	124	2.07782e-21	1	97	5190	5094	15043
seq3073	152	NA	gi|1333881825|emb|LN484060.1| Culicoides sonorensis genome assembly, scaffold: scaffold710	96	NA	124	2.07782e-21	1	97	4714	4810	15404
seq3632	150	NA	gi|1510266831|gb|MG823616.1| Hilara abdominalis voucher AJ7E cytochrome b (cytb) gene, partial cds; mitochondrial	94	NA	124	2.04199e-21	1	95	36	130	433
seq3632	150	NA	gi|1510266831|gb|MG823616.1| Hilara abdominalis voucher AJ7E cytochrome b (cytb) gene, partial cds; mitochondrial	94	NA	124	2.0599e-21	1	95	36	130	433
seq3012	152	NA	gi|219522285|gb|EU926906.1| Sphaeniscus atilius voucher YSUW04010604 12S ribosomal RNA gene, partial sequence; mitochondrial	93	NA	124	2.07782e-21	1	94	82	177	727
seq3312	151	NA	gi|115490207|gb|DQ631976.1| Ogcodes sp. SLW-2002 cytochrome oxidase subunit I (COI) gene, partial cds; mitochondrial	91	NA	124	2.0599e-21	1	92	710	801	824
seq2105	156	NA	gi|1027888365|gb|KU739477.1| Onthophagus obscurior mitochondrion, partial genome	91	NA	124	2.18529e-21	6	97	5302	5211	13222
seq834	165	NA	gi|685042177|emb|LN590702.1| Cyprinus carpio genome assembly common carp genome, scaffold: LG50, chromosome: 50	91	NA	124	2.72266e-21	72	163	3996013	3995922	7653411
seq1028	162	NA	gi|685042149|emb|LN590674.1| Cyprinus carpio genome assembly common carp genome, scaffold: LG42, chromosome: 42	78	NA	124	2.27485e-21	84	162	13172360	13172280	13570270
seq2147	155	NA	gi|685042149|emb|LN590674.1| Cyprinus carpio genome assembly common carp genome, scaffold: LG42, chromosome: 42	75	NA	124	2.13155e-21	78	153	13172353	13172280	13570270
seq923	163	NA	gi|685042149|emb|LN590674.1| Cyprinus carpio genome assembly common carp genome, scaffold: LG42, chromosome: 42	72	NA	124	2.27485e-21	91	163	13172353	13172280	13570270
seq972	163	NA	gi|685042149|emb|LN590674.1| Cyprinus carpio genome assembly common carp genome, scaffold: LG42, chromosome: 42	71	NA	124	2.27485e-21	91	162	13172351	13172280	13570270
seq1167	161	NA	gi|685042149|emb|LN590674.1| Cyprinus carpio genome assembly common carp genome, scaffold: LG42, chromosome: 42	71	NA	124	2.27485e-21	90	161	13172353	13172282	13570270
seq604	173	NA	gi|685042149|emb|LN590674.1| Cyprinus carpio genome assembly common carp genome, scaffold: LG42, chromosome: 42	71	NA	124	2.72266e-21	92	163	13172351	13172280	13570270
seq746	166	NA	gi|685042149|emb|LN590674.1| Cyprinus carpio genome assembly common carp genome, scaffold: LG42, chromosome: 42	71	NA	124	2.72266e-21	92	163	13172351	13172280	13570270
seq857	164	NA	gi|685042149|emb|LN590674.1| Cyprinus carpio genome assembly common carp genome, scaffold: LG42, chromosome: 42	71	NA	124	2.72266e-21	92	163	13172351	13172280	13570270
seq3657	150	NA	gi|1015813538|gb|KT425074.1| Nevrorthus apatelios mitochondrion, partial genome	94	NA	123	7.12725e-21	1	95	1414	1319	14581
seq3657	150	NA	gi|1015813538|gb|KT425074.1| Nevrorthus apatelios mitochondrion, partial genome	94	NA	123	7.18977e-21	1	95	1414	1319	14581
seq3291	151	NA	gi|516306493|gb|JX412837.1| Attagenus hottentotus mitochondrion, partial genome	93	NA	123	7.18977e-21	1	94	11909	12002	14309
seq2945	152	NA	gi|1027888365|gb|KU739477.1| Onthophagus obscurior mitochondrion, partial genome	93	NA	123	7.25229e-21	2	95	5319	5226	13222
seq3094	152	NA	gi|1027888365|gb|KU739477.1| Onthophagus obscurior mitochondrion, partial genome	93	NA	123	7.25229e-21	1	94	5209	5302	13222
seq1726	157	NA	gi|1534886191|gb|MG923506.1| Pimpla luctuosa mitochondrion, partial genome	93	NA	123	7.62741e-21	2	95	4935	4842	16926
seq1792	157	NA	gi|1534886191|gb|MG923506.1| Pimpla luctuosa mitochondrion, partial genome	93	NA	123	7.62741e-21	1	94	4842	4935	16926
seq1915	156	NA	gi|1583106517|ref|NC_040973.1| Patania inferior mitochondrion, complete genome	93	NA	123	7.62741e-21	1	94	5376	5283	15348
seq974	163	NA	gi|820847714|ref|XM_003693499.2| PREDICTED: Apis florea histone H2A-like (LOC100869346), mRNA	93	NA	123	7.94001e-21	2	95	279	186	648
seq3448	150	NA	gi|953514916|gb|KT780646.1| Euaesthetus ruficapillus mitochondrion, partial genome	88	NA	123	7.12725e-21	2	90	2804	2892	16971
seq3448	150	NA	gi|953514916|gb|KT780646.1| Euaesthetus ruficapillus mitochondrion, partial genome	88	NA	123	7.18977e-21	2	90	2804	2892	16971
seq2312	155	NA	gi|115490194|gb|DQ631969.1| Lasia carbonanicus cytochrome oxidase subunit I (COI) gene, partial cds; mitochondrial	88	NA	123	7.43985e-21	2	90	1212	1300	1545
seq1804	157	NA	gi|516306429|gb|JX412783.1| Chrysomelidae sp. SPH01 mitochondrion, partial genome	88	NA	123	7.62741e-21	6	94	8566	8478	16703
seq1352	159	NA	gi|909566576|ref|XM_013283212.1| PREDICTED: Papilio polytes NADH-ubiquinone oxidoreductase chain 1-like (LOC106103434), mRNA >gi|909583271|ref|XM_013292231.1| PREDICTED: Papilio polytes NADH-ubiquinone oxidoreductase chain 1-like (LOC106110406), mRNA	88	NA	123	7.94001e-21	1	89	1274	1186	1759
seq1528	159	NA	gi|516306429|gb|JX412783.1| Chrysomelidae sp. SPH01 mitochondrion, partial genome	88	NA	123	7.94001e-21	7	95	8566	8478	16703
seq3211	151	NA	gi|924557822|gb|CP012525.1| Drosophila busckii chromosome 3L sequence	85	NA	123	7.18977e-21	10	95	21043309	21043393	28180402
seq1867	157	NA	gi|685042175|emb|LN590700.1| Cyprinus carpio genome assembly common carp genome, scaffold: LG10, chromosome: 10	84	NA	123	7.62741e-21	73	157	14033958	14033877	22665327
seq1170	161	NA	gi|685042149|emb|LN590674.1| Cyprinus carpio genome assembly common carp genome, scaffold: LG42, chromosome: 42	81	NA	123	7.94001e-21	80	161	13172359	13172282	13570270
seq1431	159	NA	gi|685042149|emb|LN590674.1| Cyprinus carpio genome assembly common carp genome, scaffold: LG42, chromosome: 42	74	NA	123	7.94001e-21	84	158	13172355	13172280	13570270
seq953	163	NA	gi|685042149|emb|LN590674.1| Cyprinus carpio genome assembly common carp genome, scaffold: LG42, chromosome: 42	73	NA	123	7.94001e-21	90	163	13172353	13172280	13570270
seq863	164	NA	gi|916497858|ref|XM_013494305.1| Eimeria mitis hypothetical protein, conserved partial mRNA	73	NA	123	9.503e-21	90	163	419	346	2355
seq3544	150	NA	gi|685042149|emb|LN590674.1| Cyprinus carpio genome assembly common carp genome, scaffold: LG42, chromosome: 42	68	NA	123	7.12725e-21	82	150	13172348	13172280	13570270
seq3544	150	NA	gi|685042149|emb|LN590674.1| Cyprinus carpio genome assembly common carp genome, scaffold: LG42, chromosome: 42	68	NA	123	7.18977e-21	82	150	13172348	13172280	13570270
seq2169	155	NA	gi|685042149|emb|LN590674.1| Cyprinus carpio genome assembly common carp genome, scaffold: LG42, chromosome: 42	68	NA	123	7.43985e-21	85	153	13172348	13172280	13570270
seq2473	154	NA	gi|685042149|emb|LN590674.1| Cyprinus carpio genome assembly common carp genome, scaffold: LG42, chromosome: 42	68	NA	123	7.43985e-21	78	146	13172347	13172279	13570270
seq2528	154	NA	gi|685042149|emb|LN590674.1| Cyprinus carpio genome assembly common carp genome, scaffold: LG42, chromosome: 42	68	NA	123	7.43985e-21	84	152	13172348	13172280	13570270
seq2646	153	NA	gi|685042149|emb|LN590674.1| Cyprinus carpio genome assembly common carp genome, scaffold: LG42, chromosome: 42	68	NA	123	7.43985e-21	81	149	13172348	13172280	13570270
seq1887	157	NA	gi|685042149|emb|LN590674.1| Cyprinus carpio genome assembly common carp genome, scaffold: LG42, chromosome: 42	68	NA	123	7.62741e-21	89	157	13172348	13172280	13570270
seq2052	156	NA	gi|685042149|emb|LN590674.1| Cyprinus carpio genome assembly common carp genome, scaffold: LG42, chromosome: 42	68	NA	123	7.62741e-21	88	156	13172348	13172280	13570270
seq2083	156	NA	gi|685042149|emb|LN590674.1| Cyprinus carpio genome assembly common carp genome, scaffold: LG42, chromosome: 42	68	NA	123	7.62741e-21	88	156	13172348	13172280	13570270
seq907	163	NA	gi|685042149|emb|LN590674.1| Cyprinus carpio genome assembly common carp genome, scaffold: LG42, chromosome: 42	68	NA	123	7.94001e-21	95	163	13172348	13172280	13570270
seq911	163	NA	gi|685042149|emb|LN590674.1| Cyprinus carpio genome assembly common carp genome, scaffold: LG42, chromosome: 42	68	NA	123	7.94001e-21	95	163	13172348	13172280	13570270
seq914	163	NA	gi|685042149|emb|LN590674.1| Cyprinus carpio genome assembly common carp genome, scaffold: LG42, chromosome: 42	68	NA	123	7.94001e-21	95	163	13172348	13172280	13570270
seq915	163	NA	gi|685042149|emb|LN590674.1| Cyprinus carpio genome assembly common carp genome, scaffold: LG42, chromosome: 42	68	NA	123	7.94001e-21	95	163	13172348	13172280	13570270
seq930	163	NA	gi|685042149|emb|LN590674.1| Cyprinus carpio genome assembly common carp genome, scaffold: LG42, chromosome: 42	68	NA	123	7.94001e-21	95	163	13172348	13172280	13570270
seq934	163	NA	gi|685042149|emb|LN590674.1| Cyprinus carpio genome assembly common carp genome, scaffold: LG42, chromosome: 42	68	NA	123	7.94001e-21	95	163	13172348	13172280	13570270
seq938	163	NA	gi|685042149|emb|LN590674.1| Cyprinus carpio genome assembly common carp genome, scaffold: LG42, chromosome: 42	68	NA	123	7.94001e-21	95	163	13172348	13172280	13570270
seq939	163	NA	gi|685042149|emb|LN590674.1| Cyprinus carpio genome assembly common carp genome, scaffold: LG42, chromosome: 42	68	NA	123	7.94001e-21	95	163	13172348	13172280	13570270
seq943	163	NA	gi|685042149|emb|LN590674.1| Cyprinus carpio genome assembly common carp genome, scaffold: LG42, chromosome: 42	68	NA	123	7.94001e-21	94	162	13172348	13172280	13570270
seq949	163	NA	gi|685042149|emb|LN590674.1| Cyprinus carpio genome assembly common carp genome, scaffold: LG42, chromosome: 42	68	NA	123	7.94001e-21	95	163	13172348	13172280	13570270
seq954	163	NA	gi|685042149|emb|LN590674.1| Cyprinus carpio genome assembly common carp genome, scaffold: LG42, chromosome: 42	68	NA	123	7.94001e-21	95	163	13172348	13172280	13570270
seq960	163	NA	gi|685042149|emb|LN590674.1| Cyprinus carpio genome assembly common carp genome, scaffold: LG42, chromosome: 42	68	NA	123	7.94001e-21	95	163	13172348	13172280	13570270
seq968	163	NA	gi|685042149|emb|LN590674.1| Cyprinus carpio genome assembly common carp genome, scaffold: LG42, chromosome: 42	68	NA	123	7.94001e-21	94	162	13172348	13172280	13570270
seq987	163	NA	gi|685042149|emb|LN590674.1| Cyprinus carpio genome assembly common carp genome, scaffold: LG42, chromosome: 42	68	NA	123	7.94001e-21	94	162	13172348	13172280	13570270
seq994	163	NA	gi|685042149|emb|LN590674.1| Cyprinus carpio genome assembly common carp genome, scaffold: LG42, chromosome: 42	68	NA	123	7.94001e-21	95	163	13172348	13172280	13570270
seq996	163	NA	gi|685042149|emb|LN590674.1| Cyprinus carpio genome assembly common carp genome, scaffold: LG42, chromosome: 42	68	NA	123	7.94001e-21	93	161	13172348	13172280	13570270
seq997	163	NA	gi|685042149|emb|LN590674.1| Cyprinus carpio genome assembly common carp genome, scaffold: LG42, chromosome: 42	68	NA	123	7.94001e-21	93	161	13172348	13172280	13570270
seq999	163	NA	gi|685042149|emb|LN590674.1| Cyprinus carpio genome assembly common carp genome, scaffold: LG42, chromosome: 42	68	NA	123	7.94001e-21	95	163	13172348	13172280	13570270
seq1001	163	NA	gi|685042149|emb|LN590674.1| Cyprinus carpio genome assembly common carp genome, scaffold: LG42, chromosome: 42	68	NA	123	7.94001e-21	93	161	13172348	13172280	13570270
seq1004	163	NA	gi|685042149|emb|LN590674.1| Cyprinus carpio genome assembly common carp genome, scaffold: LG42, chromosome: 42	68	NA	123	7.94001e-21	95	163	13172348	13172280	13570270
seq1006	163	NA	gi|685042149|emb|LN590674.1| Cyprinus carpio genome assembly common carp genome, scaffold: LG42, chromosome: 42	68	NA	123	7.94001e-21	95	163	13172348	13172280	13570270
seq1007	163	NA	gi|685042149|emb|LN590674.1| Cyprinus carpio genome assembly common carp genome, scaffold: LG42, chromosome: 42	68	NA	123	7.94001e-21	95	163	13172348	13172280	13570270
seq1011	163	NA	gi|685042149|emb|LN590674.1| Cyprinus carpio genome assembly common carp genome, scaffold: LG42, chromosome: 42	68	NA	123	7.94001e-21	95	163	13172348	13172280	13570270
seq1052	162	NA	gi|685042149|emb|LN590674.1| Cyprinus carpio genome assembly common carp genome, scaffold: LG42, chromosome: 42	68	NA	123	7.94001e-21	94	162	13172348	13172280	13570270
seq1053	162	NA	gi|685042149|emb|LN590674.1| Cyprinus carpio genome assembly common carp genome, scaffold: LG42, chromosome: 42	68	NA	123	7.94001e-21	94	162	13172348	13172280	13570270
seq1069	162	NA	gi|685042149|emb|LN590674.1| Cyprinus carpio genome assembly common carp genome, scaffold: LG42, chromosome: 42	68	NA	123	7.94001e-21	94	162	13172348	13172280	13570270
seq1082	162	NA	gi|685042149|emb|LN590674.1| Cyprinus carpio genome assembly common carp genome, scaffold: LG42, chromosome: 42	68	NA	123	7.94001e-21	93	161	13172348	13172280	13570270
seq1085	162	NA	gi|685042149|emb|LN590674.1| Cyprinus carpio genome assembly common carp genome, scaffold: LG42, chromosome: 42	68	NA	123	7.94001e-21	94	162	13172348	13172280	13570270
seq1107	162	NA	gi|1168054551|gb|KY555145.1| Caulobacter phage Ccr29, complete genome	68	NA	123	7.94001e-21	91	159	150547	150479	229319
seq1118	162	NA	gi|685042149|emb|LN590674.1| Cyprinus carpio genome assembly common carp genome, scaffold: LG42, chromosome: 42	68	NA	123	7.94001e-21	94	162	13172349	13172281	13570270
seq1201	161	NA	gi|685042149|emb|LN590674.1| Cyprinus carpio genome assembly common carp genome, scaffold: LG42, chromosome: 42	68	NA	123	7.94001e-21	93	161	13172348	13172280	13570270
seq1288	160	NA	gi|685042149|emb|LN590674.1| Cyprinus carpio genome assembly common carp genome, scaffold: LG42, chromosome: 42	68	NA	123	7.94001e-21	92	160	13172351	13172283	13570270
seq682	169	NA	gi|685042149|emb|LN590674.1| Cyprinus carpio genome assembly common carp genome, scaffold: LG42, chromosome: 42	68	NA	123	9.503e-21	96	164	13172347	13172279	13570270
seq696	168	NA	gi|685042149|emb|LN590674.1| Cyprinus carpio genome assembly common carp genome, scaffold: LG42, chromosome: 42	68	NA	123	9.503e-21	95	163	13172348	13172280	13570270
seq698	168	NA	gi|685042149|emb|LN590674.1| Cyprinus carpio genome assembly common carp genome, scaffold: LG42, chromosome: 42	68	NA	123	9.503e-21	94	162	13172348	13172280	13570270
seq713	167	NA	gi|685042149|emb|LN590674.1| Cyprinus carpio genome assembly common carp genome, scaffold: LG42, chromosome: 42	68	NA	123	9.503e-21	95	163	13172348	13172280	13570270
seq718	167	NA	gi|685042149|emb|LN590674.1| Cyprinus carpio genome assembly common carp genome, scaffold: LG42, chromosome: 42	68	NA	123	9.503e-21	1	69	13172280	13172348	13570270
seq742	167	NA	gi|685042149|emb|LN590674.1| Cyprinus carpio genome assembly common carp genome, scaffold: LG42, chromosome: 42	68	NA	123	9.503e-21	95	163	13172348	13172280	13570270
seq752	166	NA	gi|685042149|emb|LN590674.1| Cyprinus carpio genome assembly common carp genome, scaffold: LG42, chromosome: 42	68	NA	123	9.503e-21	95	163	13172348	13172280	13570270
seq753	166	NA	gi|685042149|emb|LN590674.1| Cyprinus carpio genome assembly common carp genome, scaffold: LG42, chromosome: 42	68	NA	123	9.503e-21	95	163	13172348	13172280	13570270
seq760	166	NA	gi|685042149|emb|LN590674.1| Cyprinus carpio genome assembly common carp genome, scaffold: LG42, chromosome: 42	68	NA	123	9.503e-21	95	163	13172348	13172280	13570270
seq778	166	NA	gi|685042149|emb|LN590674.1| Cyprinus carpio genome assembly common carp genome, scaffold: LG42, chromosome: 42	68	NA	123	9.503e-21	96	164	13172347	13172279	13570270
seq782	165	NA	gi|685042149|emb|LN590674.1| Cyprinus carpio genome assembly common carp genome, scaffold: LG42, chromosome: 42	68	NA	123	9.503e-21	95	163	13172348	13172280	13570270
seq783	165	NA	gi|685042149|emb|LN590674.1| Cyprinus carpio genome assembly common carp genome, scaffold: LG42, chromosome: 42	68	NA	123	9.503e-21	95	163	13172348	13172280	13570270
seq785	165	NA	gi|685042149|emb|LN590674.1| Cyprinus carpio genome assembly common carp genome, scaffold: LG42, chromosome: 42	68	NA	123	9.503e-21	94	162	13172348	13172280	13570270
seq811	165	NA	gi|685042149|emb|LN590674.1| Cyprinus carpio genome assembly common carp genome, scaffold: LG42, chromosome: 42	68	NA	123	9.503e-21	95	163	13172348	13172280	13570270
seq821	165	NA	gi|685042149|emb|LN590674.1| Cyprinus carpio genome assembly common carp genome, scaffold: LG42, chromosome: 42	68	NA	123	9.503e-21	95	163	13172348	13172280	13570270
seq824	165	NA	gi|685042149|emb|LN590674.1| Cyprinus carpio genome assembly common carp genome, scaffold: LG42, chromosome: 42	68	NA	123	9.503e-21	95	163	13172348	13172280	13570270
seq843	164	NA	gi|685042149|emb|LN590674.1| Cyprinus carpio genome assembly common carp genome, scaffold: LG42, chromosome: 42	68	NA	123	9.503e-21	96	164	13172347	13172279	13570270
seq850	164	NA	gi|685042149|emb|LN590674.1| Cyprinus carpio genome assembly common carp genome, scaffold: LG42, chromosome: 42	68	NA	123	9.503e-21	95	163	13172348	13172280	13570270
seq860	164	NA	gi|685042149|emb|LN590674.1| Cyprinus carpio genome assembly common carp genome, scaffold: LG42, chromosome: 42	68	NA	123	9.503e-21	94	162	13172348	13172280	13570270
seq862	164	NA	gi|685042149|emb|LN590674.1| Cyprinus carpio genome assembly common carp genome, scaffold: LG42, chromosome: 42	68	NA	123	9.503e-21	96	164	13172347	13172279	13570270
seq873	164	NA	gi|685042149|emb|LN590674.1| Cyprinus carpio genome assembly common carp genome, scaffold: LG42, chromosome: 42	68	NA	123	9.503e-21	95	163	13172348	13172280	13570270
seq877	164	NA	gi|685042149|emb|LN590674.1| Cyprinus carpio genome assembly common carp genome, scaffold: LG42, chromosome: 42	68	NA	123	9.503e-21	96	164	13172347	13172279	13570270
seq884	164	NA	gi|685042149|emb|LN590674.1| Cyprinus carpio genome assembly common carp genome, scaffold: LG42, chromosome: 42	68	NA	123	9.503e-21	94	162	13172348	13172280	13570270
seq275	199	NA	gi|1135079308|ref|XM_020036659.1| PREDICTED: Musca domestica titin (LOC101897290), transcript variant X1, mRNA >gi|1135079310|ref|XM_020036660.1| PREDICTED: Musca domestica titin (LOC101897290), transcript variant X2, mRNA	190	NA	122	2.4939e-20	9	199	6589	6780	14292
seq1527	159	NA	gi|805804240|ref|XM_012290052.1| PREDICTED: Megachile rotundata uncharacterized LOC105663080 (LOC105663080), mRNA	155	NA	122	7.94001e-21	4	159	1515	1360	1983
seq3152	151	NA	gi|294937620|gb|GU174247.1| Neodaruma tamanukii tRNA-Leu gene, partial sequence; and NADH dehydrogenase subunit 1 (ND1) gene, partial cds; mitochondrial	95	NA	122	7.18977e-21	1	96	305	210	442
seq2192	155	NA	gi|37729537|gb|AY164591.1| Tomoplagia sp. VNS-1 isolate K66 cytochrome oxidase subunit 2 (COII) gene, partial cds; mitochondrial gene for mitochondrial product	95	NA	122	7.43985e-21	1	96	236	141	651
seq1192	161	NA	gi|1226095767|gb|KY799687.1| Baoris pagana clone 160320237 cytochrome c oxidase subunit II (COII) gene, partial cds; mitochondrial	95	NA	122	7.94001e-21	1	96	474	379	624
seq3244	151	NA	gi|1510266831|gb|MG823616.1| Hilara abdominalis voucher AJ7E cytochrome b (cytb) gene, partial cds; mitochondrial	93	NA	122	7.18977e-21	2	95	36	129	433
seq3192	151	NA	gi|992320529|gb|KT272846.1| Drosophila unipunctata mitochondrion, partial genome	92	NA	122	7.18977e-21	3	95	7730	7821	15081
seq2805	152	NA	gi|1145999951|gb|KY224716.1| Compositermes vindai mitochondrion, complete genome	90	NA	122	7.25229e-21	5	95	12344	12434	14950
seq2764	153	NA	gi|9799487|gb|AF276827.1|AF276827 Phytomyza flavicornis cytochrome oxidase subunit I (COI) gene, partial cds; tRNA-Leu (trnL) gene, complete sequence; and cytochrome oxidase subunit II (COII) gene, partial cds; mitochondrial genes for mitochondrial products	90	NA	122	7.43985e-21	1	91	1463	1373	2194
seq2181	155	NA	gi|1534886191|gb|MG923506.1| Pimpla luctuosa mitochondrion, partial genome	85	NA	122	7.43985e-21	7	92	4850	4935	16926
seq1883	157	NA	gi|1534886191|gb|MG923506.1| Pimpla luctuosa mitochondrion, partial genome	85	NA	122	7.62741e-21	5	90	4935	4850	16926
seq2006	156	NA	gi|1534886191|gb|MG923506.1| Pimpla luctuosa mitochondrion, partial genome	85	NA	122	7.62741e-21	8	93	4850	4935	16926
seq1536	159	NA	gi|685042175|emb|LN590700.1| Cyprinus carpio genome assembly common carp genome, scaffold: LG10, chromosome: 10	80	NA	122	7.94001e-21	79	159	14033958	14033878	22665327
seq1055	162	NA	gi|685042149|emb|LN590674.1| Cyprinus carpio genome assembly common carp genome, scaffold: LG42, chromosome: 42	76	NA	122	7.94001e-21	86	162	13172357	13172280	13570270
seq1758	157	NA	gi|1168054551|gb|KY555145.1| Caulobacter phage Ccr29, complete genome	75	NA	122	7.62741e-21	82	157	150556	150481	229319
seq3470	150	NA	gi|685042149|emb|LN590674.1| Cyprinus carpio genome assembly common carp genome, scaffold: LG42, chromosome: 42	70	NA	122	7.12725e-21	80	150	13172350	13172280	13570270
seq3223	151	NA	gi|685042149|emb|LN590674.1| Cyprinus carpio genome assembly common carp genome, scaffold: LG42, chromosome: 42	70	NA	122	7.18977e-21	80	150	13172350	13172280	13570270
seq3470	150	NA	gi|685042149|emb|LN590674.1| Cyprinus carpio genome assembly common carp genome, scaffold: LG42, chromosome: 42	70	NA	122	7.18977e-21	80	150	13172350	13172280	13570270
seq3053	152	NA	gi|685042149|emb|LN590674.1| Cyprinus carpio genome assembly common carp genome, scaffold: LG42, chromosome: 42	70	NA	122	7.25229e-21	82	152	13172353	13172283	13570270
seq2756	153	NA	gi|685042149|emb|LN590674.1| Cyprinus carpio genome assembly common carp genome, scaffold: LG42, chromosome: 42	70	NA	122	7.43985e-21	83	153	13172350	13172280	13570270
seq1025	162	NA	gi|685042149|emb|LN590674.1| Cyprinus carpio genome assembly common carp genome, scaffold: LG42, chromosome: 42	70	NA	122	7.94001e-21	92	162	13172350	13172280	13570270
seq1065	162	NA	gi|685042149|emb|LN590674.1| Cyprinus carpio genome assembly common carp genome, scaffold: LG42, chromosome: 42	70	NA	122	7.94001e-21	92	162	13172351	13172281	13570270
seq1120	162	NA	gi|916497858|ref|XM_013494305.1| Eimeria mitis hypothetical protein, conserved partial mRNA	70	NA	122	7.94001e-21	92	162	417	347	2355
seq1358	159	NA	gi|685042149|emb|LN590674.1| Cyprinus carpio genome assembly common carp genome, scaffold: LG42, chromosome: 42	70	NA	122	7.94001e-21	89	159	13172350	13172280	13570270
seq761	166	NA	gi|685042149|emb|LN590674.1| Cyprinus carpio genome assembly common carp genome, scaffold: LG42, chromosome: 42	70	NA	122	9.503e-21	93	163	13172350	13172280	13570270
seq840	164	NA	gi|685042149|emb|LN590674.1| Cyprinus carpio genome assembly common carp genome, scaffold: LG42, chromosome: 42	70	NA	122	9.503e-21	93	163	13172350	13172280	13570270
seq2387	154	NA	gi|328550098|gb|HQ449139.1| Pelastoneurus sp. Pollet 0309 cytochrome oxidase subunit I (COI) gene, partial cds; mitochondrial	97	NA	121	2.59676e-20	2	99	486	583	810
seq449	185	NA	gi|1484480532|ref|XM_026613493.1| PREDICTED: Ctenocephalides felis ryanodine receptor-like (LOC113373174), mRNA	94	NA	121	3.31687e-20	86	180	9024	8931	15691
seq3191	151	NA	gi|1145999951|gb|KY224716.1| Compositermes vindai mitochondrion, complete genome	92	NA	121	2.50948e-20	2	94	12357	12449	14950
seq3343	151	NA	gi|1134613943|gb|KX943464.1| Longitarsus nigrocillus mitochondrion, partial genome	92	NA	121	2.50948e-20	1	93	10715	10623	16316
seq3048	152	NA	gi|1035589684|ref|XM_017065786.1| PREDICTED: Apis cerana histone H2A (LOC108003513), mRNA	92	NA	121	2.5313e-20	3	95	63	155	489
seq2292	155	NA	gi|1380942062|gb|MH024396.1| Melophagus ovinus mitochondrion, complete genome	92	NA	121	2.59676e-20	1	93	3598	3506	15044
seq2678	153	NA	gi|1358957472|gb|MF417804.1| Ectropis obliqua mitochondrion, complete genome	92	NA	121	2.59676e-20	4	96	9557	9649	15475
seq1769	157	NA	gi|1380942062|gb|MH024396.1| Melophagus ovinus mitochondrion, complete genome	92	NA	121	2.66223e-20	3	95	3506	3598	15044
seq2123	156	NA	gi|1535907385|ref|XM_027339545.1| PREDICTED: Dermatophagoides pteronyssinus histone H2A-like (LOC113789943), mRNA	92	NA	121	2.66223e-20	3	95	418	326	653
seq1277	160	NA	gi|1004606771|gb|KT225291.1| Atylotus miser mitochondrion, complete genome	92	NA	121	2.77133e-20	3	95	10577	10669	15858
seq1516	159	NA	gi|1027888365|gb|KU739477.1| Onthophagus obscurior mitochondrion, partial genome	92	NA	121	2.77133e-20	3	95	5319	5227	13222
seq1504	159	NA	gi|1510250174|gb|MH940201.1| Coleoptera sp. ACP-2013 mitochondrion, partial genome	87	NA	121	2.77133e-20	1	88	3905	3818	7442
seq1730	157	NA	gi|1134613943|gb|KX943464.1| Longitarsus nigrocillus mitochondrion, partial genome	82	NA	121	2.66223e-20	1	83	10669	10587	16316
seq977	163	NA	gi|685042175|emb|LN590700.1| Cyprinus carpio genome assembly common carp genome, scaffold: LG10, chromosome: 10	72	NA	121	2.77133e-20	91	163	14033946	14033874	22665327
seq990	163	NA	gi|916497858|ref|XM_013494305.1| Eimeria mitis hypothetical protein, conserved partial mRNA	72	NA	121	2.77133e-20	91	163	418	346	2355
seq1010	163	NA	gi|685042188|emb|LN590713.1| Cyprinus carpio genome assembly common carp genome, scaffold: LG20, chromosome: 20	72	NA	121	2.77133e-20	91	163	7120043	7120115	16766033
seq1404	159	NA	gi|1168054551|gb|KY555145.1| Caulobacter phage Ccr29, complete genome	72	NA	121	2.77133e-20	87	159	150551	150479	229319
seq3443	150	NA	gi|685042149|emb|LN590674.1| Cyprinus carpio genome assembly common carp genome, scaffold: LG42, chromosome: 42	67	NA	121	2.48765e-20	83	150	13172347	13172280	13570270
seq3130	151	NA	gi|685042149|emb|LN590674.1| Cyprinus carpio genome assembly common carp genome, scaffold: LG42, chromosome: 42	67	NA	121	2.50948e-20	84	151	13172347	13172280	13570270
seq3282	151	NA	gi|685042149|emb|LN590674.1| Cyprinus carpio genome assembly common carp genome, scaffold: LG42, chromosome: 42	67	NA	121	2.50948e-20	84	151	13172347	13172280	13570270
seq3301	151	NA	gi|685042149|emb|LN590674.1| Cyprinus carpio genome assembly common carp genome, scaffold: LG42, chromosome: 42	67	NA	121	2.50948e-20	82	149	13172347	13172280	13570270
seq3443	150	NA	gi|685042149|emb|LN590674.1| Cyprinus carpio genome assembly common carp genome, scaffold: LG42, chromosome: 42	67	NA	121	2.50948e-20	83	150	13172347	13172280	13570270
seq2832	152	NA	gi|685042149|emb|LN590674.1| Cyprinus carpio genome assembly common carp genome, scaffold: LG42, chromosome: 42	67	NA	121	2.5313e-20	85	152	13172347	13172280	13570270
seq3087	152	NA	gi|685042149|emb|LN590674.1| Cyprinus carpio genome assembly common carp genome, scaffold: LG42, chromosome: 42	67	NA	121	2.5313e-20	85	152	13172347	13172280	13570270
seq2149	155	NA	gi|685042149|emb|LN590674.1| Cyprinus carpio genome assembly common carp genome, scaffold: LG42, chromosome: 42	67	NA	121	2.59676e-20	87	154	13172347	13172280	13570270
seq2268	155	NA	gi|685042149|emb|LN590674.1| Cyprinus carpio genome assembly common carp genome, scaffold: LG42, chromosome: 42	67	NA	121	2.59676e-20	88	155	13172347	13172280	13570270
seq2398	154	NA	gi|685042149|emb|LN590674.1| Cyprinus carpio genome assembly common carp genome, scaffold: LG42, chromosome: 42	67	NA	121	2.59676e-20	83	150	13172347	13172280	13570270
seq2411	154	NA	gi|685042149|emb|LN590674.1| Cyprinus carpio genome assembly common carp genome, scaffold: LG42, chromosome: 42	67	NA	121	2.59676e-20	85	152	13172347	13172280	13570270
seq2415	154	NA	gi|685042149|emb|LN590674.1| Cyprinus carpio genome assembly common carp genome, scaffold: LG42, chromosome: 42	67	NA	121	2.59676e-20	87	154	13172347	13172280	13570270
seq2500	154	NA	gi|685042149|emb|LN590674.1| Cyprinus carpio genome assembly common carp genome, scaffold: LG42, chromosome: 42	67	NA	121	2.59676e-20	87	154	13172347	13172280	13570270
seq2631	153	NA	gi|685042149|emb|LN590674.1| Cyprinus carpio genome assembly common carp genome, scaffold: LG42, chromosome: 42	67	NA	121	2.59676e-20	85	152	13172347	13172280	13570270
seq2717	153	NA	gi|685042149|emb|LN590674.1| Cyprinus carpio genome assembly common carp genome, scaffold: LG42, chromosome: 42	67	NA	121	2.59676e-20	83	150	13172347	13172280	13570270
seq2759	153	NA	gi|685042149|emb|LN590674.1| Cyprinus carpio genome assembly common carp genome, scaffold: LG42, chromosome: 42	67	NA	121	2.59676e-20	86	153	13172348	13172281	13570270
seq1547	158	NA	gi|685042149|emb|LN590674.1| Cyprinus carpio genome assembly common carp genome, scaffold: LG42, chromosome: 42	67	NA	121	2.66223e-20	91	158	13172348	13172281	13570270
seq1578	158	NA	gi|685042149|emb|LN590674.1| Cyprinus carpio genome assembly common carp genome, scaffold: LG42, chromosome: 42	67	NA	121	2.66223e-20	91	158	13172347	13172280	13570270
seq1619	158	NA	gi|685042149|emb|LN590674.1| Cyprinus carpio genome assembly common carp genome, scaffold: LG42, chromosome: 42	67	NA	121	2.66223e-20	91	158	13172347	13172280	13570270
seq1673	158	NA	gi|685042149|emb|LN590674.1| Cyprinus carpio genome assembly common carp genome, scaffold: LG42, chromosome: 42	67	NA	121	2.66223e-20	89	156	13172347	13172280	13570270
seq1693	158	NA	gi|685042149|emb|LN590674.1| Cyprinus carpio genome assembly common carp genome, scaffold: LG42, chromosome: 42	67	NA	121	2.66223e-20	91	158	13172348	13172281	13570270
seq1701	158	NA	gi|685042149|emb|LN590674.1| Cyprinus carpio genome assembly common carp genome, scaffold: LG42, chromosome: 42	67	NA	121	2.66223e-20	91	158	13172352	13172285	13570270
seq1771	157	NA	gi|685042149|emb|LN590674.1| Cyprinus carpio genome assembly common carp genome, scaffold: LG42, chromosome: 42	67	NA	121	2.66223e-20	87	154	13172347	13172280	13570270
seq1777	157	NA	gi|685042149|emb|LN590674.1| Cyprinus carpio genome assembly common carp genome, scaffold: LG42, chromosome: 42	67	NA	121	2.66223e-20	89	156	13172347	13172280	13570270
seq1881	157	NA	gi|685042149|emb|LN590674.1| Cyprinus carpio genome assembly common carp genome, scaffold: LG42, chromosome: 42	67	NA	121	2.66223e-20	90	157	13172349	13172282	13570270
seq1996	156	NA	gi|685042149|emb|LN590674.1| Cyprinus carpio genome assembly common carp genome, scaffold: LG42, chromosome: 42	67	NA	121	2.66223e-20	89	156	13172348	13172281	13570270
seq2097	156	NA	gi|685042149|emb|LN590674.1| Cyprinus carpio genome assembly common carp genome, scaffold: LG42, chromosome: 42	67	NA	121	2.66223e-20	84	151	13172347	13172280	13570270
seq897	163	NA	gi|685042149|emb|LN590674.1| Cyprinus carpio genome assembly common carp genome, scaffold: LG42, chromosome: 42	67	NA	121	2.77133e-20	96	163	13172347	13172280	13570270
seq899	163	NA	gi|685042149|emb|LN590674.1| Cyprinus carpio genome assembly common carp genome, scaffold: LG42, chromosome: 42	67	NA	121	2.77133e-20	96	163	13172347	13172280	13570270
seq900	163	NA	gi|685042149|emb|LN590674.1| Cyprinus carpio genome assembly common carp genome, scaffold: LG42, chromosome: 42	67	NA	121	2.77133e-20	96	163	13172347	13172280	13570270
seq902	163	NA	gi|685042149|emb|LN590674.1| Cyprinus carpio genome assembly common carp genome, scaffold: LG42, chromosome: 42	67	NA	121	2.77133e-20	96	163	13172347	13172280	13570270
seq909	163	NA	gi|685042149|emb|LN590674.1| Cyprinus carpio genome assembly common carp genome, scaffold: LG42, chromosome: 42	67	NA	121	2.77133e-20	96	163	13172347	13172280	13570270
seq913	163	NA	gi|685042149|emb|LN590674.1| Cyprinus carpio genome assembly common carp genome, scaffold: LG42, chromosome: 42	67	NA	121	2.77133e-20	96	163	13172347	13172280	13570270
seq916	163	NA	gi|685042149|emb|LN590674.1| Cyprinus carpio genome assembly common carp genome, scaffold: LG42, chromosome: 42	67	NA	121	2.77133e-20	96	163	13172347	13172280	13570270
seq918	163	NA	gi|685042149|emb|LN590674.1| Cyprinus carpio genome assembly common carp genome, scaffold: LG42, chromosome: 42	67	NA	121	2.77133e-20	96	163	13172347	13172280	13570270
seq920	163	NA	gi|685042149|emb|LN590674.1| Cyprinus carpio genome assembly common carp genome, scaffold: LG42, chromosome: 42	67	NA	121	2.77133e-20	96	163	13172347	13172280	13570270
seq921	163	NA	gi|685042149|emb|LN590674.1| Cyprinus carpio genome assembly common carp genome, scaffold: LG42, chromosome: 42	67	NA	121	2.77133e-20	96	163	13172347	13172280	13570270
seq922	163	NA	gi|685042149|emb|LN590674.1| Cyprinus carpio genome assembly common carp genome, scaffold: LG42, chromosome: 42	67	NA	121	2.77133e-20	95	162	13172347	13172280	13570270
seq924	163	NA	gi|685042149|emb|LN590674.1| Cyprinus carpio genome assembly common carp genome, scaffold: LG42, chromosome: 42	67	NA	121	2.77133e-20	96	163	13172347	13172280	13570270
seq925	163	NA	gi|685042149|emb|LN590674.1| Cyprinus carpio genome assembly common carp genome, scaffold: LG42, chromosome: 42	67	NA	121	2.77133e-20	96	163	13172347	13172280	13570270
seq926	163	NA	gi|685042149|emb|LN590674.1| Cyprinus carpio genome assembly common carp genome, scaffold: LG42, chromosome: 42	67	NA	121	2.77133e-20	96	163	13172347	13172280	13570270
seq927	163	NA	gi|685042149|emb|LN590674.1| Cyprinus carpio genome assembly common carp genome, scaffold: LG42, chromosome: 42	67	NA	121	2.77133e-20	96	163	13172347	13172280	13570270
seq933	163	NA	gi|685042149|emb|LN590674.1| Cyprinus carpio genome assembly common carp genome, scaffold: LG42, chromosome: 42	67	NA	121	2.77133e-20	1	68	13172280	13172347	13570270
seq935	163	NA	gi|685042149|emb|LN590674.1| Cyprinus carpio genome assembly common carp genome, scaffold: LG42, chromosome: 42	67	NA	121	2.77133e-20	96	163	13172347	13172280	13570270
seq937	163	NA	gi|685042149|emb|LN590674.1| Cyprinus carpio genome assembly common carp genome, scaffold: LG42, chromosome: 42	67	NA	121	2.77133e-20	96	163	13172347	13172280	13570270
seq940	163	NA	gi|685042149|emb|LN590674.1| Cyprinus carpio genome assembly common carp genome, scaffold: LG42, chromosome: 42	67	NA	121	2.77133e-20	96	163	13172347	13172280	13570270
seq942	163	NA	gi|685042149|emb|LN590674.1| Cyprinus carpio genome assembly common carp genome, scaffold: LG42, chromosome: 42	67	NA	121	2.77133e-20	96	163	13172347	13172280	13570270
seq944	163	NA	gi|685042149|emb|LN590674.1| Cyprinus carpio genome assembly common carp genome, scaffold: LG42, chromosome: 42	67	NA	121	2.77133e-20	95	162	13172347	13172280	13570270
seq946	163	NA	gi|685042149|emb|LN590674.1| Cyprinus carpio genome assembly common carp genome, scaffold: LG42, chromosome: 42	67	NA	121	2.77133e-20	95	162	13172347	13172280	13570270
seq947	163	NA	gi|685042149|emb|LN590674.1| Cyprinus carpio genome assembly common carp genome, scaffold: LG42, chromosome: 42	67	NA	121	2.77133e-20	96	163	13172347	13172280	13570270
seq950	163	NA	gi|685042149|emb|LN590674.1| Cyprinus carpio genome assembly common carp genome, scaffold: LG42, chromosome: 42	67	NA	121	2.77133e-20	96	163	13172347	13172280	13570270
seq952	163	NA	gi|685042149|emb|LN590674.1| Cyprinus carpio genome assembly common carp genome, scaffold: LG42, chromosome: 42	67	NA	121	2.77133e-20	1	68	13172280	13172347	13570270
seq955	163	NA	gi|685042149|emb|LN590674.1| Cyprinus carpio genome assembly common carp genome, scaffold: LG42, chromosome: 42	67	NA	121	2.77133e-20	96	163	13172347	13172280	13570270
seq958	163	NA	gi|685042149|emb|LN590674.1| Cyprinus carpio genome assembly common carp genome, scaffold: LG42, chromosome: 42	67	NA	121	2.77133e-20	96	163	13172347	13172280	13570270
seq959	163	NA	gi|685042149|emb|LN590674.1| Cyprinus carpio genome assembly common carp genome, scaffold: LG42, chromosome: 42	67	NA	121	2.77133e-20	96	163	13172347	13172280	13570270
seq963	163	NA	gi|685042149|emb|LN590674.1| Cyprinus carpio genome assembly common carp genome, scaffold: LG42, chromosome: 42	67	NA	121	2.77133e-20	96	163	13172347	13172280	13570270
seq964	163	NA	gi|685042149|emb|LN590674.1| Cyprinus carpio genome assembly common carp genome, scaffold: LG42, chromosome: 42	67	NA	121	2.77133e-20	96	163	13172347	13172280	13570270
seq965	163	NA	gi|685042149|emb|LN590674.1| Cyprinus carpio genome assembly common carp genome, scaffold: LG42, chromosome: 42	67	NA	121	2.77133e-20	96	163	13172347	13172280	13570270
seq970	163	NA	gi|685042149|emb|LN590674.1| Cyprinus carpio genome assembly common carp genome, scaffold: LG42, chromosome: 42	67	NA	121	2.77133e-20	96	163	13172347	13172280	13570270
seq971	163	NA	gi|685042149|emb|LN590674.1| Cyprinus carpio genome assembly common carp genome, scaffold: LG42, chromosome: 42	67	NA	121	2.77133e-20	96	163	13172347	13172280	13570270
seq978	163	NA	gi|685042149|emb|LN590674.1| Cyprinus carpio genome assembly common carp genome, scaffold: LG42, chromosome: 42	67	NA	121	2.77133e-20	96	163	13172347	13172280	13570270
seq980	163	NA	gi|685042149|emb|LN590674.1| Cyprinus carpio genome assembly common carp genome, scaffold: LG42, chromosome: 42	67	NA	121	2.77133e-20	96	163	13172347	13172280	13570270
seq982	163	NA	gi|685042149|emb|LN590674.1| Cyprinus carpio genome assembly common carp genome, scaffold: LG42, chromosome: 42	67	NA	121	2.77133e-20	96	163	13172347	13172280	13570270
seq984	163	NA	gi|685042149|emb|LN590674.1| Cyprinus carpio genome assembly common carp genome, scaffold: LG42, chromosome: 42	67	NA	121	2.77133e-20	96	163	13172347	13172280	13570270
seq988	163	NA	gi|685042149|emb|LN590674.1| Cyprinus carpio genome assembly common carp genome, scaffold: LG42, chromosome: 42	67	NA	121	2.77133e-20	96	163	13172347	13172280	13570270
seq989	163	NA	gi|685042149|emb|LN590674.1| Cyprinus carpio genome assembly common carp genome, scaffold: LG42, chromosome: 42	67	NA	121	2.77133e-20	96	163	13172347	13172280	13570270
seq991	163	NA	gi|685042149|emb|LN590674.1| Cyprinus carpio genome assembly common carp genome, scaffold: LG42, chromosome: 42	67	NA	121	2.77133e-20	96	163	13172347	13172280	13570270
seq992	163	NA	gi|685042149|emb|LN590674.1| Cyprinus carpio genome assembly common carp genome, scaffold: LG42, chromosome: 42	67	NA	121	2.77133e-20	96	163	13172347	13172280	13570270
seq993	163	NA	gi|685042149|emb|LN590674.1| Cyprinus carpio genome assembly common carp genome, scaffold: LG42, chromosome: 42	67	NA	121	2.77133e-20	96	163	13172347	13172280	13570270
seq1000	163	NA	gi|685042149|emb|LN590674.1| Cyprinus carpio genome assembly common carp genome, scaffold: LG42, chromosome: 42	67	NA	121	2.77133e-20	96	163	13172347	13172280	13570270
seq1003	163	NA	gi|685042149|emb|LN590674.1| Cyprinus carpio genome assembly common carp genome, scaffold: LG42, chromosome: 42	67	NA	121	2.77133e-20	96	163	13172347	13172280	13570270
seq1005	163	NA	gi|685042149|emb|LN590674.1| Cyprinus carpio genome assembly common carp genome, scaffold: LG42, chromosome: 42	67	NA	121	2.77133e-20	96	163	13172347	13172280	13570270
seq1008	163	NA	gi|685042149|emb|LN590674.1| Cyprinus carpio genome assembly common carp genome, scaffold: LG42, chromosome: 42	67	NA	121	2.77133e-20	96	163	13172347	13172280	13570270
seq1009	163	NA	gi|685042149|emb|LN590674.1| Cyprinus carpio genome assembly common carp genome, scaffold: LG42, chromosome: 42	67	NA	121	2.77133e-20	96	163	13172347	13172280	13570270
seq1014	162	NA	gi|685042149|emb|LN590674.1| Cyprinus carpio genome assembly common carp genome, scaffold: LG42, chromosome: 42	67	NA	121	2.77133e-20	95	162	13172348	13172281	13570270
seq1015	162	NA	gi|685042149|emb|LN590674.1| Cyprinus carpio genome assembly common carp genome, scaffold: LG42, chromosome: 42	67	NA	121	2.77133e-20	95	162	13172348	13172281	13570270
seq1042	162	NA	gi|685042149|emb|LN590674.1| Cyprinus carpio genome assembly common carp genome, scaffold: LG42, chromosome: 42	67	NA	121	2.77133e-20	95	162	13172348	13172281	13570270
seq1046	162	NA	gi|685042149|emb|LN590674.1| Cyprinus carpio genome assembly common carp genome, scaffold: LG42, chromosome: 42	67	NA	121	2.77133e-20	95	162	13172348	13172281	13570270
seq1047	162	NA	gi|685042149|emb|LN590674.1| Cyprinus carpio genome assembly common carp genome, scaffold: LG42, chromosome: 42	67	NA	121	2.77133e-20	95	162	13172347	13172280	13570270
seq1048	162	NA	gi|685042149|emb|LN590674.1| Cyprinus carpio genome assembly common carp genome, scaffold: LG42, chromosome: 42	67	NA	121	2.77133e-20	95	162	13172347	13172280	13570270
seq1057	162	NA	gi|685042149|emb|LN590674.1| Cyprinus carpio genome assembly common carp genome, scaffold: LG42, chromosome: 42	67	NA	121	2.77133e-20	95	162	13172347	13172280	13570270
seq1059	162	NA	gi|685042149|emb|LN590674.1| Cyprinus carpio genome assembly common carp genome, scaffold: LG42, chromosome: 42	67	NA	121	2.77133e-20	95	162	13172348	13172281	13570270
seq1060	162	NA	gi|685042149|emb|LN590674.1| Cyprinus carpio genome assembly common carp genome, scaffold: LG42, chromosome: 42	67	NA	121	2.77133e-20	95	162	13172348	13172281	13570270
seq1071	162	NA	gi|685042149|emb|LN590674.1| Cyprinus carpio genome assembly common carp genome, scaffold: LG42, chromosome: 42	67	NA	121	2.77133e-20	95	162	13172348	13172281	13570270
seq1075	162	NA	gi|685042149|emb|LN590674.1| Cyprinus carpio genome assembly common carp genome, scaffold: LG42, chromosome: 42	67	NA	121	2.77133e-20	95	162	13172347	13172280	13570270
seq1076	162	NA	gi|685042149|emb|LN590674.1| Cyprinus carpio genome assembly common carp genome, scaffold: LG42, chromosome: 42	67	NA	121	2.77133e-20	95	162	13172347	13172280	13570270
seq1087	162	NA	gi|685042149|emb|LN590674.1| Cyprinus carpio genome assembly common carp genome, scaffold: LG42, chromosome: 42	67	NA	121	2.77133e-20	95	162	13172348	13172281	13570270
seq1089	162	NA	gi|685042149|emb|LN590674.1| Cyprinus carpio genome assembly common carp genome, scaffold: LG42, chromosome: 42	67	NA	121	2.77133e-20	95	162	13172348	13172281	13570270
seq1090	162	NA	gi|685042149|emb|LN590674.1| Cyprinus carpio genome assembly common carp genome, scaffold: LG42, chromosome: 42	67	NA	121	2.77133e-20	95	162	13172347	13172280	13570270
seq1096	162	NA	gi|685042149|emb|LN590674.1| Cyprinus carpio genome assembly common carp genome, scaffold: LG42, chromosome: 42	67	NA	121	2.77133e-20	95	162	13172347	13172280	13570270
seq1104	162	NA	gi|685042149|emb|LN590674.1| Cyprinus carpio genome assembly common carp genome, scaffold: LG42, chromosome: 42	67	NA	121	2.77133e-20	95	162	13172348	13172281	13570270
seq1106	162	NA	gi|685042149|emb|LN590674.1| Cyprinus carpio genome assembly common carp genome, scaffold: LG42, chromosome: 42	67	NA	121	2.77133e-20	95	162	13172347	13172280	13570270
seq1108	162	NA	gi|685042149|emb|LN590674.1| Cyprinus carpio genome assembly common carp genome, scaffold: LG42, chromosome: 42	67	NA	121	2.77133e-20	95	162	13172348	13172281	13570270
seq1115	162	NA	gi|685042149|emb|LN590674.1| Cyprinus carpio genome assembly common carp genome, scaffold: LG42, chromosome: 42	67	NA	121	2.77133e-20	95	162	13172347	13172280	13570270
seq1116	162	NA	gi|685042149|emb|LN590674.1| Cyprinus carpio genome assembly common carp genome, scaffold: LG42, chromosome: 42	67	NA	121	2.77133e-20	95	162	13172348	13172281	13570270
seq1119	162	NA	gi|685042149|emb|LN590674.1| Cyprinus carpio genome assembly common carp genome, scaffold: LG42, chromosome: 42	67	NA	121	2.77133e-20	95	162	13172347	13172280	13570270
seq1121	162	NA	gi|685042149|emb|LN590674.1| Cyprinus carpio genome assembly common carp genome, scaffold: LG42, chromosome: 42	67	NA	121	2.77133e-20	95	162	13172347	13172280	13570270
seq1126	161	NA	gi|685042149|emb|LN590674.1| Cyprinus carpio genome assembly common carp genome, scaffold: LG42, chromosome: 42	67	NA	121	2.77133e-20	87	154	13172347	13172280	13570270
seq1156	161	NA	gi|685042149|emb|LN590674.1| Cyprinus carpio genome assembly common carp genome, scaffold: LG42, chromosome: 42	67	NA	121	2.77133e-20	94	161	13172348	13172281	13570270
seq1176	161	NA	gi|685042149|emb|LN590674.1| Cyprinus carpio genome assembly common carp genome, scaffold: LG42, chromosome: 42	67	NA	121	2.77133e-20	94	161	13172348	13172281	13570270
seq1190	161	NA	gi|685042149|emb|LN590674.1| Cyprinus carpio genome assembly common carp genome, scaffold: LG42, chromosome: 42	67	NA	121	2.77133e-20	94	161	13172347	13172280	13570270
seq1211	161	NA	gi|685042149|emb|LN590674.1| Cyprinus carpio genome assembly common carp genome, scaffold: LG42, chromosome: 42	67	NA	121	2.77133e-20	94	161	13172349	13172282	13570270
seq1236	160	NA	gi|685042149|emb|LN590674.1| Cyprinus carpio genome assembly common carp genome, scaffold: LG42, chromosome: 42	67	NA	121	2.77133e-20	93	160	13172348	13172281	13570270
seq1246	160	NA	gi|685042149|emb|LN590674.1| Cyprinus carpio genome assembly common carp genome, scaffold: LG42, chromosome: 42	67	NA	121	2.77133e-20	93	160	13172347	13172280	13570270
seq1303	160	NA	gi|685042149|emb|LN590674.1| Cyprinus carpio genome assembly common carp genome, scaffold: LG42, chromosome: 42	67	NA	121	2.77133e-20	93	160	13172347	13172280	13570270
seq1359	159	NA	gi|685042149|emb|LN590674.1| Cyprinus carpio genome assembly common carp genome, scaffold: LG42, chromosome: 42	67	NA	121	2.77133e-20	91	158	13172347	13172280	13570270
seq1361	159	NA	gi|685042149|emb|LN590674.1| Cyprinus carpio genome assembly common carp genome, scaffold: LG42, chromosome: 42	67	NA	121	2.77133e-20	92	159	13172347	13172280	13570270
seq1377	159	NA	gi|1168054551|gb|KY555145.1| Caulobacter phage Ccr29, complete genome	67	NA	121	2.77133e-20	92	159	150546	150479	229319
seq1425	159	NA	gi|685042149|emb|LN590674.1| Cyprinus carpio genome assembly common carp genome, scaffold: LG42, chromosome: 42	67	NA	121	2.77133e-20	91	158	13172347	13172280	13570270
seq1485	159	NA	gi|685042149|emb|LN590674.1| Cyprinus carpio genome assembly common carp genome, scaffold: LG42, chromosome: 42	67	NA	121	2.77133e-20	92	159	13172347	13172280	13570270
seq697	168	NA	gi|685042149|emb|LN590674.1| Cyprinus carpio genome assembly common carp genome, scaffold: LG42, chromosome: 42	67	NA	121	3.31687e-20	96	163	13172347	13172280	13570270
seq701	168	NA	gi|685042149|emb|LN590674.1| Cyprinus carpio genome assembly common carp genome, scaffold: LG42, chromosome: 42	67	NA	121	3.31687e-20	96	163	13172347	13172280	13570270
seq706	168	NA	gi|685042149|emb|LN590674.1| Cyprinus carpio genome assembly common carp genome, scaffold: LG42, chromosome: 42	67	NA	121	3.31687e-20	90	157	13172347	13172280	13570270
seq730	167	NA	gi|685042149|emb|LN590674.1| Cyprinus carpio genome assembly common carp genome, scaffold: LG42, chromosome: 42	67	NA	121	3.31687e-20	95	162	13172347	13172280	13570270
seq736	167	NA	gi|685042149|emb|LN590674.1| Cyprinus carpio genome assembly common carp genome, scaffold: LG42, chromosome: 42	67	NA	121	3.31687e-20	96	163	13172347	13172280	13570270
seq751	166	NA	gi|685042149|emb|LN590674.1| Cyprinus carpio genome assembly common carp genome, scaffold: LG42, chromosome: 42	67	NA	121	3.31687e-20	96	163	13172347	13172280	13570270
seq755	166	NA	gi|685042149|emb|LN590674.1| Cyprinus carpio genome assembly common carp genome, scaffold: LG42, chromosome: 42	67	NA	121	3.31687e-20	96	163	13172347	13172280	13570270
seq756	166	NA	gi|685042149|emb|LN590674.1| Cyprinus carpio genome assembly common carp genome, scaffold: LG42, chromosome: 42	67	NA	121	3.31687e-20	95	162	13172347	13172280	13570270
seq757	166	NA	gi|685042149|emb|LN590674.1| Cyprinus carpio genome assembly common carp genome, scaffold: LG42, chromosome: 42	67	NA	121	3.31687e-20	96	163	13172347	13172280	13570270
seq758	166	NA	gi|685042149|emb|LN590674.1| Cyprinus carpio genome assembly common carp genome, scaffold: LG42, chromosome: 42	67	NA	121	3.31687e-20	96	163	13172347	13172280	13570270
seq762	166	NA	gi|685042149|emb|LN590674.1| Cyprinus carpio genome assembly common carp genome, scaffold: LG42, chromosome: 42	67	NA	121	3.31687e-20	96	163	13172347	13172280	13570270
seq767	166	NA	gi|685042149|emb|LN590674.1| Cyprinus carpio genome assembly common carp genome, scaffold: LG42, chromosome: 42	67	NA	121	3.31687e-20	96	163	13172347	13172280	13570270
seq769	166	NA	gi|685042149|emb|LN590674.1| Cyprinus carpio genome assembly common carp genome, scaffold: LG42, chromosome: 42	67	NA	121	3.31687e-20	95	162	13172347	13172280	13570270
seq771	166	NA	gi|685042149|emb|LN590674.1| Cyprinus carpio genome assembly common carp genome, scaffold: LG42, chromosome: 42	67	NA	121	3.31687e-20	96	163	13172347	13172280	13570270
seq773	166	NA	gi|685042149|emb|LN590674.1| Cyprinus carpio genome assembly common carp genome, scaffold: LG42, chromosome: 42	67	NA	121	3.31687e-20	96	163	13172347	13172280	13570270
seq776	166	NA	gi|685042149|emb|LN590674.1| Cyprinus carpio genome assembly common carp genome, scaffold: LG42, chromosome: 42	67	NA	121	3.31687e-20	96	163	13172347	13172280	13570270
seq787	165	NA	gi|685042149|emb|LN590674.1| Cyprinus carpio genome assembly common carp genome, scaffold: LG42, chromosome: 42	67	NA	121	3.31687e-20	96	163	13172347	13172280	13570270
seq788	165	NA	gi|685042149|emb|LN590674.1| Cyprinus carpio genome assembly common carp genome, scaffold: LG42, chromosome: 42	67	NA	121	3.31687e-20	96	163	13172347	13172280	13570270
seq789	165	NA	gi|685042149|emb|LN590674.1| Cyprinus carpio genome assembly common carp genome, scaffold: LG42, chromosome: 42	67	NA	121	3.31687e-20	96	163	13172347	13172280	13570270
seq795	165	NA	gi|685042149|emb|LN590674.1| Cyprinus carpio genome assembly common carp genome, scaffold: LG42, chromosome: 42	67	NA	121	3.31687e-20	96	163	13172347	13172280	13570270
seq799	165	NA	gi|685042149|emb|LN590674.1| Cyprinus carpio genome assembly common carp genome, scaffold: LG42, chromosome: 42	67	NA	121	3.31687e-20	98	165	13172347	13172280	13570270
seq801	165	NA	gi|685042149|emb|LN590674.1| Cyprinus carpio genome assembly common carp genome, scaffold: LG42, chromosome: 42	67	NA	121	3.31687e-20	96	163	13172347	13172280	13570270
seq804	165	NA	gi|685042149|emb|LN590674.1| Cyprinus carpio genome assembly common carp genome, scaffold: LG42, chromosome: 42	67	NA	121	3.31687e-20	96	163	13172347	13172280	13570270
seq805	165	NA	gi|685042149|emb|LN590674.1| Cyprinus carpio genome assembly common carp genome, scaffold: LG42, chromosome: 42	67	NA	121	3.31687e-20	96	163	13172347	13172280	13570270
seq809	165	NA	gi|685042149|emb|LN590674.1| Cyprinus carpio genome assembly common carp genome, scaffold: LG42, chromosome: 42	67	NA	121	3.31687e-20	96	163	13172347	13172280	13570270
seq812	165	NA	gi|685042149|emb|LN590674.1| Cyprinus carpio genome assembly common carp genome, scaffold: LG42, chromosome: 42	67	NA	121	3.31687e-20	95	162	13172347	13172280	13570270
seq815	165	NA	gi|685042149|emb|LN590674.1| Cyprinus carpio genome assembly common carp genome, scaffold: LG42, chromosome: 42	67	NA	121	3.31687e-20	96	163	13172347	13172280	13570270
seq820	165	NA	gi|685042149|emb|LN590674.1| Cyprinus carpio genome assembly common carp genome, scaffold: LG42, chromosome: 42	67	NA	121	3.31687e-20	96	163	13172347	13172280	13570270
seq829	165	NA	gi|685042149|emb|LN590674.1| Cyprinus carpio genome assembly common carp genome, scaffold: LG42, chromosome: 42	67	NA	121	3.31687e-20	95	162	13172347	13172280	13570270
seq831	165	NA	gi|685042149|emb|LN590674.1| Cyprinus carpio genome assembly common carp genome, scaffold: LG42, chromosome: 42	67	NA	121	3.31687e-20	96	163	13172347	13172280	13570270
seq832	165	NA	gi|685042149|emb|LN590674.1| Cyprinus carpio genome assembly common carp genome, scaffold: LG42, chromosome: 42	67	NA	121	3.31687e-20	96	163	13172347	13172280	13570270
seq845	164	NA	gi|685042149|emb|LN590674.1| Cyprinus carpio genome assembly common carp genome, scaffold: LG42, chromosome: 42	67	NA	121	3.31687e-20	96	163	13172347	13172280	13570270
seq846	164	NA	gi|685042149|emb|LN590674.1| Cyprinus carpio genome assembly common carp genome, scaffold: LG42, chromosome: 42	67	NA	121	3.31687e-20	95	162	13172347	13172280	13570270
seq847	164	NA	gi|685042149|emb|LN590674.1| Cyprinus carpio genome assembly common carp genome, scaffold: LG42, chromosome: 42	67	NA	121	3.31687e-20	95	162	13172347	13172280	13570270
seq851	164	NA	gi|685042149|emb|LN590674.1| Cyprinus carpio genome assembly common carp genome, scaffold: LG42, chromosome: 42	67	NA	121	3.31687e-20	94	161	13172347	13172280	13570270
seq852	164	NA	gi|685042149|emb|LN590674.1| Cyprinus carpio genome assembly common carp genome, scaffold: LG42, chromosome: 42	67	NA	121	3.31687e-20	96	163	13172347	13172280	13570270
seq854	164	NA	gi|685042149|emb|LN590674.1| Cyprinus carpio genome assembly common carp genome, scaffold: LG42, chromosome: 42	67	NA	121	3.31687e-20	96	163	13172347	13172280	13570270
seq858	164	NA	gi|685042149|emb|LN590674.1| Cyprinus carpio genome assembly common carp genome, scaffold: LG42, chromosome: 42	67	NA	121	3.31687e-20	96	163	13172347	13172280	13570270
seq868	164	NA	gi|685042149|emb|LN590674.1| Cyprinus carpio genome assembly common carp genome, scaffold: LG42, chromosome: 42	67	NA	121	3.31687e-20	96	163	13172347	13172280	13570270
seq872	164	NA	gi|685042149|emb|LN590674.1| Cyprinus carpio genome assembly common carp genome, scaffold: LG42, chromosome: 42	67	NA	121	3.31687e-20	96	163	13172347	13172280	13570270
seq876	164	NA	gi|685042149|emb|LN590674.1| Cyprinus carpio genome assembly common carp genome, scaffold: LG42, chromosome: 42	67	NA	121	3.31687e-20	96	163	13172347	13172280	13570270
seq880	164	NA	gi|685042149|emb|LN590674.1| Cyprinus carpio genome assembly common carp genome, scaffold: LG42, chromosome: 42	67	NA	121	3.31687e-20	96	163	13172347	13172280	13570270
seq883	164	NA	gi|685042149|emb|LN590674.1| Cyprinus carpio genome assembly common carp genome, scaffold: LG42, chromosome: 42	67	NA	121	3.31687e-20	96	163	13172347	13172280	13570270
seq885	164	NA	gi|685042149|emb|LN590674.1| Cyprinus carpio genome assembly common carp genome, scaffold: LG42, chromosome: 42	67	NA	121	3.31687e-20	96	163	13172347	13172280	13570270
seq887	164	NA	gi|685042149|emb|LN590674.1| Cyprinus carpio genome assembly common carp genome, scaffold: LG42, chromosome: 42	67	NA	121	3.31687e-20	96	163	13172347	13172280	13570270
seq889	164	NA	gi|685042149|emb|LN590674.1| Cyprinus carpio genome assembly common carp genome, scaffold: LG42, chromosome: 42	67	NA	121	3.31687e-20	96	163	13172347	13172280	13570270
seq892	164	NA	gi|685042149|emb|LN590674.1| Cyprinus carpio genome assembly common carp genome, scaffold: LG42, chromosome: 42	67	NA	121	3.31687e-20	95	162	13172347	13172280	13570270
seq439	186	NA	gi|907699144|ref|XM_013253880.1| PREDICTED: Stomoxys calcitrans titin (LOC106088387), transcript variant X2, mRNA	127	NA	120	3.31687e-20	12	139	7554	7681	13999
seq3445	150	NA	gi|32481745|gb|AY304170.1| Synanthedon culiciformis isolate AK11 cytochrome oxidase I and cytochrome oxidase II genes, partial cds; mitochondrial genes for mitochondrial products	99	NA	120	2.48765e-20	1	100	256	355	585
seq3445	150	NA	gi|32481745|gb|AY304170.1| Synanthedon culiciformis isolate AK11 cytochrome oxidase I and cytochrome oxidase II genes, partial cds; mitochondrial genes for mitochondrial products	99	NA	120	2.50948e-20	1	100	256	355	585
seq2144	155	NA	gi|1134613943|gb|KX943464.1| Longitarsus nigrocillus mitochondrion, partial genome	94	NA	120	2.59676e-20	1	95	10714	10620	16316
seq2203	155	NA	gi|1145998552|gb|KY224614.1| Rubeotermes jheringi mitochondrion, complete genome	94	NA	120	2.59676e-20	1	95	12366	12460	14898
seq2339	155	NA	gi|1134613943|gb|KX943464.1| Longitarsus nigrocillus mitochondrion, partial genome	94	NA	120	2.59676e-20	1	95	10722	10628	16316
seq2760	153	NA	gi|516306476|gb|JX412823.1| Mikadonius gracilis mitochondrion, partial genome	94	NA	120	2.59676e-20	1	95	1370	1464	9777
seq1893	157	NA	gi|1430505662|ref|XM_025746432.1| PREDICTED: Athalia rosae NADH-ubiquinone oxidoreductase chain 4-like (LOC112694905), partial mRNA	94	NA	120	2.66223e-20	1	95	594	500	1080
seq3420	150	NA	gi|9799487|gb|AF276827.1|AF276827 Phytomyza flavicornis cytochrome oxidase subunit I (COI) gene, partial cds; tRNA-Leu (trnL) gene, complete sequence; and cytochrome oxidase subunit II (COII) gene, partial cds; mitochondrial genes for mitochondrial products	89	NA	120	2.48765e-20	6	95	1373	1462	2194
seq3420	150	NA	gi|9799487|gb|AF276827.1|AF276827 Phytomyza flavicornis cytochrome oxidase subunit I (COI) gene, partial cds; tRNA-Leu (trnL) gene, complete sequence; and cytochrome oxidase subunit II (COII) gene, partial cds; mitochondrial genes for mitochondrial products	89	NA	120	2.50948e-20	6	95	1373	1462	2194
seq2195	155	NA	gi|1027888161|gb|KU739462.1| Onthophagus cf. taurinus mitochondrion, partial genome	84	NA	120	2.59676e-20	14	98	10612	10696	15925
seq1031	162	NA	gi|685046063|emb|LN594588.1| Cyprinus carpio genome assembly common carp genome ,scaffold 000001001	84	NA	120	2.77133e-20	78	162	121358	121442	458866
seq2296	155	NA	gi|1134613943|gb|KX943464.1| Longitarsus nigrocillus mitochondrion, partial genome	79	NA	120	2.59676e-20	14	93	10587	10666	16316
seq1093	162	NA	gi|685046299|emb|LN594824.1| Cyprinus carpio genome assembly common carp genome ,scaffold 000005438	79	NA	120	2.77133e-20	83	162	5200	5121	23509
seq2842	152	NA	gi|985557886|gb|KU507970.1| Macromusonia major isolate MN586 NADH dehydrogenase subunit 4 (ND4) gene, partial cds; mitochondrial	74	NA	120	2.5313e-20	1	75	8	82	660
seq2353	155	NA	gi|985557886|gb|KU507970.1| Macromusonia major isolate MN586 NADH dehydrogenase subunit 4 (ND4) gene, partial cds; mitochondrial	74	NA	120	2.59676e-20	3	77	8	82	660
seq3349	151	NA	gi|685042149|emb|LN590674.1| Cyprinus carpio genome assembly common carp genome, scaffold: LG42, chromosome: 42	73	NA	120	2.50948e-20	78	151	13172354	13172283	13570270
seq3010	152	NA	gi|1168054551|gb|KY555145.1| Caulobacter phage Ccr29, complete genome	69	NA	120	2.5313e-20	83	152	150548	150479	229319
seq1877	157	NA	gi|685042149|emb|LN590674.1| Cyprinus carpio genome assembly common carp genome, scaffold: LG42, chromosome: 42	69	NA	120	2.66223e-20	88	157	13172353	13172284	13570270
seq1884	157	NA	gi|685042149|emb|LN590674.1| Cyprinus carpio genome assembly common carp genome, scaffold: LG42, chromosome: 42	69	NA	120	2.66223e-20	88	157	13172353	13172284	13570270
seq1058	162	NA	gi|685042149|emb|LN590674.1| Cyprinus carpio genome assembly common carp genome, scaffold: LG42, chromosome: 42	69	NA	120	2.77133e-20	93	162	13172350	13172281	13570270
seq1310	160	NA	gi|685042149|emb|LN590674.1| Cyprinus carpio genome assembly common carp genome, scaffold: LG42, chromosome: 42	69	NA	120	2.77133e-20	91	160	13172352	13172283	13570270
seq1499	159	NA	gi|685042149|emb|LN590674.1| Cyprinus carpio genome assembly common carp genome, scaffold: LG42, chromosome: 42	69	NA	120	2.77133e-20	90	159	13172353	13172284	13570270
seq1512	159	NA	gi|685042149|emb|LN590674.1| Cyprinus carpio genome assembly common carp genome, scaffold: LG42, chromosome: 42	69	NA	120	2.77133e-20	90	159	13172353	13172284	13570270
seq38	298	NA	gi|1370970648|emb|LT969425.1| Plasmodium gaboni genome assembly, chromosome: 2	176	NA	119	3.03819e-19	30	206	288354	288179	638830
seq1799	157	NA	gi|21541434|gb|AF424014.1| Stenoponia americana cytochrome oxidase subunit 2 (COII) gene, partial cds; mitochondrial gene for mitochondrial product	103	NA	119	9.29209e-20	2	105	518	416	627
seq3665	150	NA	gi|1219876281|gb|MF497814.1| Platychile pallida mitochondrion, partial genome	96	NA	119	8.68277e-20	2	98	5370	5467	15545
seq3665	150	NA	gi|1219876281|gb|MF497814.1| Platychile pallida mitochondrion, partial genome	96	NA	119	8.75893e-20	2	98	5370	5467	15545
seq1957	156	NA	gi|1282195181|gb|MG459999.1| Kinosternon baurii isolate Kb4 cytochrome b gene, partial cds; mitochondrial	96	NA	119	9.29209e-20	1	97	281	377	858
seq3472	150	NA	gi|1380942062|gb|MH024396.1| Melophagus ovinus mitochondrion, complete genome	91	NA	119	8.68277e-20	5	96	3585	3494	15044
seq3626	150	NA	gi|1517971767|gb|MH817480.1| Heterostomus sp. SMD-2018 mitochondrion, complete genome	91	NA	119	8.68277e-20	1	92	3514	3605	15897
seq3198	151	NA	gi|6019149|gb|AF150913.1|AF150913 Tetragma gei cytochrome oxidase subunit I (COI) gene, partial cds; tRNA-Leu gene, complete sequence; and cytochrome oxidase subunit II (COII) gene, partial cds; mitochondrial genes for mitochondrial products	91	NA	119	8.75893e-20	1	92	1683	1592	2104
seq3472	150	NA	gi|1380942062|gb|MH024396.1| Melophagus ovinus mitochondrion, complete genome	91	NA	119	8.75893e-20	5	96	3585	3494	15044
seq3626	150	NA	gi|1517971767|gb|MH817480.1| Heterostomus sp. SMD-2018 mitochondrion, complete genome	91	NA	119	8.75893e-20	1	92	3514	3605	15897
seq2796	152	NA	gi|516306493|gb|JX412837.1| Attagenus hottentotus mitochondrion, partial genome	91	NA	119	8.8351e-20	4	95	12002	11911	14309
seq2728	153	NA	gi|1004606771|gb|KT225291.1| Atylotus miser mitochondrion, complete genome	91	NA	119	9.06359e-20	1	92	10578	10669	15858
seq1658	158	NA	gi|399207638|gb|JN661378.1| Amiota femorata isolate SX595 NADH dehydrogenase subunit 2 gene, complete cds; mitochondrial	91	NA	119	9.29209e-20	4	95	398	307	1023
seq1748	157	NA	gi|1145999951|gb|KY224716.1| Compositermes vindai mitochondrion, complete genome	91	NA	119	9.29209e-20	1	92	12358	12449	14950
seq1609	158	NA	gi|1510250174|gb|MH940201.1| Coleoptera sp. ACP-2013 mitochondrion, partial genome	86	NA	119	9.29209e-20	1	87	3904	3818	7442
seq3242	151	NA	gi|685042175|emb|LN590700.1| Cyprinus carpio genome assembly common carp genome, scaffold: LG10, chromosome: 10	81	NA	119	8.75893e-20	70	151	14033960	14033879	22665327
seq1789	157	NA	gi|685042149|emb|LN590674.1| Cyprinus carpio genome assembly common carp genome, scaffold: LG42, chromosome: 42	76	NA	119	9.29209e-20	81	157	13172360	13172284	13570270
seq1372	159	NA	gi|1401595208|gb|MF100136.1| Andraca olivacea mitochondrion, complete genome	76	NA	119	9.67291e-20	20	96	12591	12515	15719
seq1182	161	NA	gi|1168054551|gb|KY555145.1| Caulobacter phage Ccr29, complete genome	73	NA	119	9.67291e-20	86	159	150551	150479	229319
seq1017	162	NA	gi|685042530|emb|LN591055.1| Cyprinus carpio genome assembly common carp genome ,scaffold 000001389	71	NA	119	9.67291e-20	91	162	361339	361268	449877
seq2841	152	NA	gi|685042149|emb|LN590674.1| Cyprinus carpio genome assembly common carp genome, scaffold: LG42, chromosome: 42	66	NA	119	8.8351e-20	1	67	13172281	13172347	13570270
seq3060	152	NA	gi|685042149|emb|LN590674.1| Cyprinus carpio genome assembly common carp genome, scaffold: LG42, chromosome: 42	66	NA	119	8.8351e-20	86	152	13172347	13172281	13570270
seq1624	158	NA	gi|685042149|emb|LN590674.1| Cyprinus carpio genome assembly common carp genome, scaffold: LG42, chromosome: 42	66	NA	119	9.29209e-20	92	158	13172347	13172281	13570270
seq1829	157	NA	gi|1168054551|gb|KY555145.1| Caulobacter phage Ccr29, complete genome	66	NA	119	9.29209e-20	91	157	150545	150479	229319
seq995	163	NA	gi|685042149|emb|LN590674.1| Cyprinus carpio genome assembly common carp genome, scaffold: LG42, chromosome: 42	66	NA	119	9.67291e-20	96	162	13172347	13172281	13570270
seq1012	162	NA	gi|685042149|emb|LN590674.1| Cyprinus carpio genome assembly common carp genome, scaffold: LG42, chromosome: 42	66	NA	119	9.67291e-20	96	162	13172347	13172281	13570270
seq1016	162	NA	gi|685042149|emb|LN590674.1| Cyprinus carpio genome assembly common carp genome, scaffold: LG42, chromosome: 42	66	NA	119	9.67291e-20	96	162	13172347	13172281	13570270
seq1018	162	NA	gi|685042149|emb|LN590674.1| Cyprinus carpio genome assembly common carp genome, scaffold: LG42, chromosome: 42	66	NA	119	9.67291e-20	1	67	13172282	13172348	13570270
seq1019	162	NA	gi|685042149|emb|LN590674.1| Cyprinus carpio genome assembly common carp genome, scaffold: LG42, chromosome: 42	66	NA	119	9.67291e-20	96	162	13172347	13172281	13570270
seq1020	162	NA	gi|685042149|emb|LN590674.1| Cyprinus carpio genome assembly common carp genome, scaffold: LG42, chromosome: 42	66	NA	119	9.67291e-20	96	162	13172347	13172281	13570270
seq1021	162	NA	gi|685042149|emb|LN590674.1| Cyprinus carpio genome assembly common carp genome, scaffold: LG42, chromosome: 42	66	NA	119	9.67291e-20	96	162	13172347	13172281	13570270
seq1024	162	NA	gi|685042149|emb|LN590674.1| Cyprinus carpio genome assembly common carp genome, scaffold: LG42, chromosome: 42	66	NA	119	9.67291e-20	96	162	13172347	13172281	13570270
seq1027	162	NA	gi|685042149|emb|LN590674.1| Cyprinus carpio genome assembly common carp genome, scaffold: LG42, chromosome: 42	66	NA	119	9.67291e-20	96	162	13172347	13172281	13570270
seq1029	162	NA	gi|685042149|emb|LN590674.1| Cyprinus carpio genome assembly common carp genome, scaffold: LG42, chromosome: 42	66	NA	119	9.67291e-20	96	162	13172347	13172281	13570270
seq1030	162	NA	gi|685042149|emb|LN590674.1| Cyprinus carpio genome assembly common carp genome, scaffold: LG42, chromosome: 42	66	NA	119	9.67291e-20	96	162	13172347	13172281	13570270
seq1032	162	NA	gi|685042149|emb|LN590674.1| Cyprinus carpio genome assembly common carp genome, scaffold: LG42, chromosome: 42	66	NA	119	9.67291e-20	96	162	13172347	13172281	13570270
seq1033	162	NA	gi|685042149|emb|LN590674.1| Cyprinus carpio genome assembly common carp genome, scaffold: LG42, chromosome: 42	66	NA	119	9.67291e-20	96	162	13172347	13172281	13570270
seq1034	162	NA	gi|685042149|emb|LN590674.1| Cyprinus carpio genome assembly common carp genome, scaffold: LG42, chromosome: 42	66	NA	119	9.67291e-20	96	162	13172347	13172281	13570270
seq1039	162	NA	gi|685042149|emb|LN590674.1| Cyprinus carpio genome assembly common carp genome, scaffold: LG42, chromosome: 42	66	NA	119	9.67291e-20	96	162	13172347	13172281	13570270
seq1040	162	NA	gi|685042149|emb|LN590674.1| Cyprinus carpio genome assembly common carp genome, scaffold: LG42, chromosome: 42	66	NA	119	9.67291e-20	96	162	13172347	13172281	13570270
seq1044	162	NA	gi|685042149|emb|LN590674.1| Cyprinus carpio genome assembly common carp genome, scaffold: LG42, chromosome: 42	66	NA	119	9.67291e-20	96	162	13172347	13172281	13570270
seq1054	162	NA	gi|685042149|emb|LN590674.1| Cyprinus carpio genome assembly common carp genome, scaffold: LG42, chromosome: 42	66	NA	119	9.67291e-20	96	162	13172347	13172281	13570270
seq1056	162	NA	gi|685042149|emb|LN590674.1| Cyprinus carpio genome assembly common carp genome, scaffold: LG42, chromosome: 42	66	NA	119	9.67291e-20	96	162	13172347	13172281	13570270
seq1062	162	NA	gi|685042149|emb|LN590674.1| Cyprinus carpio genome assembly common carp genome, scaffold: LG42, chromosome: 42	66	NA	119	9.67291e-20	96	162	13172347	13172281	13570270
seq1068	162	NA	gi|685042149|emb|LN590674.1| Cyprinus carpio genome assembly common carp genome, scaffold: LG42, chromosome: 42	66	NA	119	9.67291e-20	96	162	13172347	13172281	13570270
seq1070	162	NA	gi|1168054551|gb|KY555145.1| Caulobacter phage Ccr29, complete genome	66	NA	119	9.67291e-20	93	159	150545	150479	229319
seq1078	162	NA	gi|685042149|emb|LN590674.1| Cyprinus carpio genome assembly common carp genome, scaffold: LG42, chromosome: 42	66	NA	119	9.67291e-20	96	162	13172347	13172281	13570270
seq1080	162	NA	gi|685042149|emb|LN590674.1| Cyprinus carpio genome assembly common carp genome, scaffold: LG42, chromosome: 42	66	NA	119	9.67291e-20	96	162	13172347	13172281	13570270
seq1083	162	NA	gi|685042149|emb|LN590674.1| Cyprinus carpio genome assembly common carp genome, scaffold: LG42, chromosome: 42	66	NA	119	9.67291e-20	94	160	13172348	13172282	13570270
seq1086	162	NA	gi|685042149|emb|LN590674.1| Cyprinus carpio genome assembly common carp genome, scaffold: LG42, chromosome: 42	66	NA	119	9.67291e-20	96	162	13172347	13172281	13570270
seq1088	162	NA	gi|685042149|emb|LN590674.1| Cyprinus carpio genome assembly common carp genome, scaffold: LG42, chromosome: 42	66	NA	119	9.67291e-20	96	162	13172347	13172281	13570270
seq1103	162	NA	gi|685042149|emb|LN590674.1| Cyprinus carpio genome assembly common carp genome, scaffold: LG42, chromosome: 42	66	NA	119	9.67291e-20	96	162	13172347	13172281	13570270
seq1112	162	NA	gi|685042149|emb|LN590674.1| Cyprinus carpio genome assembly common carp genome, scaffold: LG42, chromosome: 42	66	NA	119	9.67291e-20	96	162	13172347	13172281	13570270
seq1114	162	NA	gi|685042149|emb|LN590674.1| Cyprinus carpio genome assembly common carp genome, scaffold: LG42, chromosome: 42	66	NA	119	9.67291e-20	96	162	13172347	13172281	13570270
seq1117	162	NA	gi|685042149|emb|LN590674.1| Cyprinus carpio genome assembly common carp genome, scaffold: LG42, chromosome: 42	66	NA	119	9.67291e-20	96	162	13172347	13172281	13570270
seq1125	161	NA	gi|1168054551|gb|KY555145.1| Caulobacter phage Ccr29, complete genome	66	NA	119	9.67291e-20	93	159	150545	150479	229319
seq1127	161	NA	gi|685042149|emb|LN590674.1| Cyprinus carpio genome assembly common carp genome, scaffold: LG42, chromosome: 42	66	NA	119	9.67291e-20	95	161	13172348	13172282	13570270
seq1128	161	NA	gi|685042149|emb|LN590674.1| Cyprinus carpio genome assembly common carp genome, scaffold: LG42, chromosome: 42	66	NA	119	9.67291e-20	95	161	13172347	13172281	13570270
seq1135	161	NA	gi|685042149|emb|LN590674.1| Cyprinus carpio genome assembly common carp genome, scaffold: LG42, chromosome: 42	66	NA	119	9.67291e-20	95	161	13172348	13172282	13570270
seq1136	161	NA	gi|685042149|emb|LN590674.1| Cyprinus carpio genome assembly common carp genome, scaffold: LG42, chromosome: 42	66	NA	119	9.67291e-20	95	161	13172348	13172282	13570270
seq1140	161	NA	gi|685042149|emb|LN590674.1| Cyprinus carpio genome assembly common carp genome, scaffold: LG42, chromosome: 42	66	NA	119	9.67291e-20	95	161	13172348	13172282	13570270
seq1145	161	NA	gi|685042149|emb|LN590674.1| Cyprinus carpio genome assembly common carp genome, scaffold: LG42, chromosome: 42	66	NA	119	9.67291e-20	95	161	13172348	13172282	13570270
seq1165	161	NA	gi|685042149|emb|LN590674.1| Cyprinus carpio genome assembly common carp genome, scaffold: LG42, chromosome: 42	66	NA	119	9.67291e-20	95	161	13172348	13172282	13570270
seq1168	161	NA	gi|685042149|emb|LN590674.1| Cyprinus carpio genome assembly common carp genome, scaffold: LG42, chromosome: 42	66	NA	119	9.67291e-20	95	161	13172348	13172282	13570270
seq1174	161	NA	gi|685042149|emb|LN590674.1| Cyprinus carpio genome assembly common carp genome, scaffold: LG42, chromosome: 42	66	NA	119	9.67291e-20	95	161	13172347	13172281	13570270
seq1184	161	NA	gi|685042149|emb|LN590674.1| Cyprinus carpio genome assembly common carp genome, scaffold: LG42, chromosome: 42	66	NA	119	9.67291e-20	95	161	13172348	13172282	13570270
seq1186	161	NA	gi|685042149|emb|LN590674.1| Cyprinus carpio genome assembly common carp genome, scaffold: LG42, chromosome: 42	66	NA	119	9.67291e-20	95	161	13172347	13172281	13570270
seq1187	161	NA	gi|685042149|emb|LN590674.1| Cyprinus carpio genome assembly common carp genome, scaffold: LG42, chromosome: 42	66	NA	119	9.67291e-20	95	161	13172348	13172282	13570270
seq1198	161	NA	gi|685042149|emb|LN590674.1| Cyprinus carpio genome assembly common carp genome, scaffold: LG42, chromosome: 42	66	NA	119	9.67291e-20	95	161	13172348	13172282	13570270
seq1202	161	NA	gi|685042149|emb|LN590674.1| Cyprinus carpio genome assembly common carp genome, scaffold: LG42, chromosome: 42	66	NA	119	9.67291e-20	95	161	13172347	13172281	13570270
seq1207	161	NA	gi|1168054551|gb|KY555145.1| Caulobacter phage Ccr29, complete genome	66	NA	119	9.67291e-20	93	159	150545	150479	229319
seq1210	161	NA	gi|685042149|emb|LN590674.1| Cyprinus carpio genome assembly common carp genome, scaffold: LG42, chromosome: 42	66	NA	119	9.67291e-20	95	161	13172348	13172282	13570270
seq1279	160	NA	gi|685042149|emb|LN590674.1| Cyprinus carpio genome assembly common carp genome, scaffold: LG42, chromosome: 42	66	NA	119	9.67291e-20	94	160	13172347	13172281	13570270
seq1302	160	NA	gi|1168054551|gb|KY555145.1| Caulobacter phage Ccr29, complete genome	66	NA	119	9.67291e-20	93	159	150545	150479	229319
seq1330	160	NA	gi|685042149|emb|LN590674.1| Cyprinus carpio genome assembly common carp genome, scaffold: LG42, chromosome: 42	66	NA	119	9.67291e-20	94	160	13172349	13172283	13570270
seq1341	160	NA	gi|1168054551|gb|KY555145.1| Caulobacter phage Ccr29, complete genome	66	NA	119	9.67291e-20	93	159	150545	150479	229319
seq1343	160	NA	gi|685042149|emb|LN590674.1| Cyprinus carpio genome assembly common carp genome, scaffold: LG42, chromosome: 42	66	NA	119	9.67291e-20	1	67	13172282	13172348	13570270
seq1344	160	NA	gi|1168054551|gb|KY555145.1| Caulobacter phage Ccr29, complete genome	66	NA	119	9.67291e-20	93	159	150545	150479	229319
seq1380	159	NA	gi|685042149|emb|LN590674.1| Cyprinus carpio genome assembly common carp genome, scaffold: LG42, chromosome: 42	66	NA	119	9.67291e-20	93	159	13172347	13172281	13570270
seq1391	159	NA	gi|685042149|emb|LN590674.1| Cyprinus carpio genome assembly common carp genome, scaffold: LG42, chromosome: 42	66	NA	119	9.67291e-20	93	159	13172347	13172281	13570270
seq1455	159	NA	gi|685042149|emb|LN590674.1| Cyprinus carpio genome assembly common carp genome, scaffold: LG42, chromosome: 42	66	NA	119	9.67291e-20	93	159	13172350	13172284	13570270
seq626	171	NA	gi|1380943917|gb|MF381654.1| Anopheles deaneorum clone MT1_2_100 mitochondrion, complete genome	118	NA	118	1.1577e-19	47	165	6835	6953	15478
seq2224	155	NA	gi|1352852584|gb|MF173725.1| Megymenum sp. YW-2018 cytochrome c oxidase subunit 3 (CO3) gene, partial cds; mitochondrial	93	NA	118	9.06359e-20	6	99	658	751	788
seq2358	155	NA	gi|823650086|gb|KM890893.1| Stenoponia americana isolate FXG825 cytochrome oxidase subunit II (COII) gene, partial cds; mitochondrial	93	NA	118	9.06359e-20	1	94	568	475	654
seq2385	154	NA	gi|37729537|gb|AY164591.1| Tomoplagia sp. VNS-1 isolate K66 cytochrome oxidase subunit 2 (COII) gene, partial cds; mitochondrial gene for mitochondrial product	93	NA	118	9.06359e-20	2	95	236	143	651
seq1755	157	NA	gi|115490207|gb|DQ631976.1| Ogcodes sp. SLW-2002 cytochrome oxidase subunit I (COI) gene, partial cds; mitochondrial	93	NA	118	9.29209e-20	1	94	714	807	824
seq2284	155	NA	gi|685042175|emb|LN590700.1| Cyprinus carpio genome assembly common carp genome, scaffold: LG10, chromosome: 10	89	NA	118	9.06359e-20	66	155	15778508	15778598	22665327
seq3383	150	NA	gi|1134613593|gb|KX943439.1| Psylliodes cupreatus mitochondrion, partial genome	88	NA	118	8.68277e-20	11	99	5306	5218	15447
seq3383	150	NA	gi|1134613593|gb|KX943439.1| Psylliodes cupreatus mitochondrion, partial genome	88	NA	118	8.75893e-20	11	99	5306	5218	15447
seq2185	155	NA	gi|820847714|ref|XM_003693499.2| PREDICTED: Apis florea histone H2A-like (LOC100869346), mRNA	88	NA	118	9.06359e-20	3	91	273	185	648
seq1648	158	NA	gi|1430505662|ref|XM_025746432.1| PREDICTED: Athalia rosae NADH-ubiquinone oxidoreductase chain 4-like (LOC112694905), partial mRNA	88	NA	118	9.29209e-20	3	91	588	500	1080
seq1754	157	NA	gi|425870194|gb|KC177593.1| Haematopota pluvialis cytochrome B (cytB) gene, partial cds; mitochondrial	88	NA	118	9.29209e-20	7	95	130	218	1134
seq2038	156	NA	gi|685042149|emb|LN590674.1| Cyprinus carpio genome assembly common carp genome, scaffold: LG42, chromosome: 42	88	NA	118	9.29209e-20	68	156	13172372	13172284	13570270
seq226	207	NA	gi|1321304947|ref|XM_023438630.1| PREDICTED: Lucilia cuprina ryanodine receptor (LOC111677492), transcript variant X14, mRNA	88	NA	118	3.03819e-19	117	205	11981	12069	16176
seq1657	158	NA	gi|685042149|emb|LN590674.1| Cyprinus carpio genome assembly common carp genome, scaffold: LG42, chromosome: 42	85	NA	118	9.29209e-20	73	158	13172372	13172285	13570270
seq1463	159	NA	gi|685042149|emb|LN590674.1| Cyprinus carpio genome assembly common carp genome, scaffold: LG42, chromosome: 42	74	NA	118	9.67291e-20	85	159	13172358	13172283	13570270
seq1714	158	NA	gi|685042149|emb|LN590674.1| Cyprinus carpio genome assembly common carp genome, scaffold: LG42, chromosome: 42	69	NA	118	9.29209e-20	89	158	13172355	13172285	13570270
seq1333	160	NA	gi|685042149|emb|LN590674.1| Cyprinus carpio genome assembly common carp genome, scaffold: LG42, chromosome: 42	69	NA	118	9.67291e-20	91	160	13172353	13172283	13570270
seq1585	158	NA	gi|685042149|emb|LN590674.1| Cyprinus carpio genome assembly common carp genome, scaffold: LG42, chromosome: 42	68	NA	118	9.29209e-20	90	158	13172353	13172285	13570270
seq1612	158	NA	gi|685042149|emb|LN590674.1| Cyprinus carpio genome assembly common carp genome, scaffold: LG42, chromosome: 42	68	NA	118	9.29209e-20	90	158	13172353	13172285	13570270
seq1680	158	NA	gi|685042149|emb|LN590674.1| Cyprinus carpio genome assembly common carp genome, scaffold: LG42, chromosome: 42	68	NA	118	9.29209e-20	88	156	13172348	13172280	13570270
seq1188	161	NA	gi|1168054551|gb|KY555145.1| Caulobacter phage Ccr29, complete genome	68	NA	118	9.67291e-20	91	159	150547	150479	229319
seq1212	160	NA	gi|916497858|ref|XM_013494305.1| Eimeria mitis hypothetical protein, conserved partial mRNA	68	NA	118	9.67291e-20	92	160	417	349	2355
seq1228	160	NA	gi|685042149|emb|LN590674.1| Cyprinus carpio genome assembly common carp genome, scaffold: LG42, chromosome: 42	68	NA	118	9.67291e-20	92	160	13172351	13172283	13570270
seq1230	160	NA	gi|685042149|emb|LN590674.1| Cyprinus carpio genome assembly common carp genome, scaffold: LG42, chromosome: 42	68	NA	118	9.67291e-20	92	160	13172351	13172283	13570270
seq1335	160	NA	gi|685042149|emb|LN590674.1| Cyprinus carpio genome assembly common carp genome, scaffold: LG42, chromosome: 42	68	NA	118	9.67291e-20	92	160	13172351	13172283	13570270
seq1413	159	NA	gi|685042149|emb|LN590674.1| Cyprinus carpio genome assembly common carp genome, scaffold: LG42, chromosome: 42	68	NA	118	9.67291e-20	91	159	13172352	13172284	13570270
seq1418	159	NA	gi|685042149|emb|LN590674.1| Cyprinus carpio genome assembly common carp genome, scaffold: LG42, chromosome: 42	68	NA	118	9.67291e-20	91	159	13172351	13172283	13570270
seq1445	159	NA	gi|1168054551|gb|KY555145.1| Caulobacter phage Ccr29, complete genome	68	NA	118	9.67291e-20	91	159	150547	150479	229319
seq1503	159	NA	gi|685042149|emb|LN590674.1| Cyprinus carpio genome assembly common carp genome, scaffold: LG42, chromosome: 42	68	NA	118	9.67291e-20	91	159	13172352	13172284	13570270
seq2585	153	NA	gi|685042175|emb|LN590700.1| Cyprinus carpio genome assembly common carp genome, scaffold: LG10, chromosome: 10	103	NA	117	3.1635e-19	50	153	15778508	15778602	22665327
seq3376	151	NA	gi|1430505662|ref|XM_025746432.1| PREDICTED: Athalia rosae NADH-ubiquinone oxidoreductase chain 4-like (LOC112694905), partial mRNA	95	NA	117	3.05717e-19	1	96	611	516	1080
seq3288	151	NA	gi|1380943693|gb|MF381638.1| Anopheles triannulatus clone MG15_28_2 mitochondrion, complete genome	91	NA	117	3.05717e-19	4	95	5475	5384	15394
seq3308	151	NA	gi|1389516981|gb|MG650292.1| Penaeus sp. 1 SPS-2018 mitochondrion, complete genome	90	NA	117	3.05717e-19	6	96	8487	8577	15991
seq2137	155	NA	gi|195957086|gb|EU938374.1| Troglophilus neglectus mitochondrion, complete genome	90	NA	117	3.1635e-19	1	91	12557	12647	15810
seq2612	153	NA	gi|1004606771|gb|KT225291.1| Atylotus miser mitochondrion, complete genome	90	NA	117	3.1635e-19	5	95	10669	10579	15858
seq3507	150	NA	gi|685042149|emb|LN590674.1| Cyprinus carpio genome assembly common carp genome, scaffold: LG42, chromosome: 42	77	NA	117	3.03058e-19	73	150	13172360	13172284	13570270
seq3507	150	NA	gi|685042149|emb|LN590674.1| Cyprinus carpio genome assembly common carp genome, scaffold: LG42, chromosome: 42	77	NA	117	3.05717e-19	73	150	13172360	13172284	13570270
seq2911	152	NA	gi|685046059|emb|LN594584.1| Cyprinus carpio genome assembly common carp genome ,scaffold 000000290	76	NA	117	3.08375e-19	76	152	7182	7105	1022775
seq1253	160	NA	gi|1168054551|gb|KY555145.1| Caulobacter phage Ccr29, complete genome	76	NA	117	3.37618e-19	83	159	150556	150479	229319
seq1256	160	NA	gi|916497858|ref|XM_013494305.1| Eimeria mitis hypothetical protein, conserved partial mRNA	75	NA	117	3.37618e-19	85	160	424	349	2355
seq1498	159	NA	gi|685042149|emb|LN590674.1| Cyprinus carpio genome assembly common carp genome, scaffold: LG42, chromosome: 42	73	NA	117	3.37618e-19	86	159	13172359	13172283	13570270
seq1523	159	NA	gi|1168054551|gb|KY555145.1| Caulobacter phage Ccr29, complete genome	71	NA	117	3.37618e-19	87	158	150551	150479	229319
seq2607	153	NA	gi|685042149|emb|LN590674.1| Cyprinus carpio genome assembly common carp genome, scaffold: LG42, chromosome: 42	70	NA	117	3.1635e-19	83	153	13172353	13172283	13570270
seq1847	157	NA	gi|1510266831|gb|MG823616.1| Hilara abdominalis voucher AJ7E cytochrome b (cytb) gene, partial cds; mitochondrial	70	NA	117	3.24326e-19	25	95	149	79	433
seq1378	159	NA	gi|685042149|emb|LN590674.1| Cyprinus carpio genome assembly common carp genome, scaffold: LG42, chromosome: 42	70	NA	117	3.37618e-19	1	71	13172283	13172353	13570270
seq2940	152	NA	gi|685042149|emb|LN590674.1| Cyprinus carpio genome assembly common carp genome, scaffold: LG42, chromosome: 42	65	NA	117	3.08375e-19	87	152	13172347	13172282	13570270
seq2449	154	NA	gi|685042149|emb|LN590674.1| Cyprinus carpio genome assembly common carp genome, scaffold: LG42, chromosome: 42	65	NA	117	3.1635e-19	89	154	13172347	13172282	13570270
seq2613	153	NA	gi|685042149|emb|LN590674.1| Cyprinus carpio genome assembly common carp genome, scaffold: LG42, chromosome: 42	65	NA	117	3.1635e-19	88	153	13172347	13172282	13570270
seq2628	153	NA	gi|1168054551|gb|KY555145.1| Caulobacter phage Ccr29, complete genome	65	NA	117	3.1635e-19	88	153	150544	150479	229319
seq1545	158	NA	gi|685042149|emb|LN590674.1| Cyprinus carpio genome assembly common carp genome, scaffold: LG42, chromosome: 42	65	NA	117	3.24326e-19	93	158	13172348	13172283	13570270
seq1550	158	NA	gi|685042149|emb|LN590674.1| Cyprinus carpio genome assembly common carp genome, scaffold: LG42, chromosome: 42	65	NA	117	3.24326e-19	93	158	13172347	13172282	13570270
seq1561	158	NA	gi|685042149|emb|LN590674.1| Cyprinus carpio genome assembly common carp genome, scaffold: LG42, chromosome: 42	65	NA	117	3.24326e-19	93	158	13172347	13172282	13570270
seq1564	158	NA	gi|1168054551|gb|KY555145.1| Caulobacter phage Ccr29, complete genome	65	NA	117	3.24326e-19	93	158	150544	150479	229319
seq1583	158	NA	gi|685042149|emb|LN590674.1| Cyprinus carpio genome assembly common carp genome, scaffold: LG42, chromosome: 42	65	NA	117	3.24326e-19	93	158	13172349	13172284	13570270
seq1655	158	NA	gi|685042149|emb|LN590674.1| Cyprinus carpio genome assembly common carp genome, scaffold: LG42, chromosome: 42	65	NA	117	3.24326e-19	93	158	13172348	13172283	13570270
seq1690	158	NA	gi|685042149|emb|LN590674.1| Cyprinus carpio genome assembly common carp genome, scaffold: LG42, chromosome: 42	65	NA	117	3.24326e-19	93	158	13172348	13172283	13570270
seq1757	157	NA	gi|1168054551|gb|KY555145.1| Caulobacter phage Ccr29, complete genome	65	NA	117	3.24326e-19	92	157	150545	150480	229319
seq1854	157	NA	gi|685042149|emb|LN590674.1| Cyprinus carpio genome assembly common carp genome, scaffold: LG42, chromosome: 42	65	NA	117	3.24326e-19	92	157	13172347	13172282	13570270
seq1861	157	NA	gi|685042149|emb|LN590674.1| Cyprinus carpio genome assembly common carp genome, scaffold: LG42, chromosome: 42	65	NA	117	3.24326e-19	92	157	13172348	13172283	13570270
seq1930	156	NA	gi|685042149|emb|LN590674.1| Cyprinus carpio genome assembly common carp genome, scaffold: LG42, chromosome: 42	65	NA	117	3.24326e-19	91	156	13172348	13172283	13570270
seq1947	156	NA	gi|685042149|emb|LN590674.1| Cyprinus carpio genome assembly common carp genome, scaffold: LG42, chromosome: 42	65	NA	117	3.24326e-19	91	156	13172352	13172287	13570270
seq2018	156	NA	gi|685042149|emb|LN590674.1| Cyprinus carpio genome assembly common carp genome, scaffold: LG42, chromosome: 42	65	NA	117	3.24326e-19	91	156	13172352	13172287	13570270
seq1130	161	NA	gi|685042149|emb|LN590674.1| Cyprinus carpio genome assembly common carp genome, scaffold: LG42, chromosome: 42	65	NA	117	3.37618e-19	96	161	13172347	13172282	13570270
seq1137	161	NA	gi|1168054551|gb|KY555145.1| Caulobacter phage Ccr29, complete genome	65	NA	117	3.37618e-19	94	159	150544	150479	229319
seq1144	161	NA	gi|685042149|emb|LN590674.1| Cyprinus carpio genome assembly common carp genome, scaffold: LG42, chromosome: 42	65	NA	117	3.37618e-19	96	161	13172347	13172282	13570270
seq1146	161	NA	gi|685042149|emb|LN590674.1| Cyprinus carpio genome assembly common carp genome, scaffold: LG42, chromosome: 42	65	NA	117	3.37618e-19	96	161	13172347	13172282	13570270
seq1147	161	NA	gi|685042149|emb|LN590674.1| Cyprinus carpio genome assembly common carp genome, scaffold: LG42, chromosome: 42	65	NA	117	3.37618e-19	96	161	13172347	13172282	13570270
seq1149	161	NA	gi|1168054551|gb|KY555145.1| Caulobacter phage Ccr29, complete genome	65	NA	117	3.37618e-19	94	159	150544	150479	229319
seq1153	161	NA	gi|685042149|emb|LN590674.1| Cyprinus carpio genome assembly common carp genome, scaffold: LG42, chromosome: 42	65	NA	117	3.37618e-19	96	161	13172347	13172282	13570270
seq1158	161	NA	gi|685042149|emb|LN590674.1| Cyprinus carpio genome assembly common carp genome, scaffold: LG42, chromosome: 42	65	NA	117	3.37618e-19	96	161	13172347	13172282	13570270
seq1166	161	NA	gi|685042149|emb|LN590674.1| Cyprinus carpio genome assembly common carp genome, scaffold: LG42, chromosome: 42	65	NA	117	3.37618e-19	96	161	13172347	13172282	13570270
seq1175	161	NA	gi|685042149|emb|LN590674.1| Cyprinus carpio genome assembly common carp genome, scaffold: LG42, chromosome: 42	65	NA	117	3.37618e-19	96	161	13172347	13172282	13570270
seq1178	161	NA	gi|685042149|emb|LN590674.1| Cyprinus carpio genome assembly common carp genome, scaffold: LG42, chromosome: 42	65	NA	117	3.37618e-19	96	161	13172347	13172282	13570270
seq1208	161	NA	gi|685042149|emb|LN590674.1| Cyprinus carpio genome assembly common carp genome, scaffold: LG42, chromosome: 42	65	NA	117	3.37618e-19	96	161	13172347	13172282	13570270
seq1223	160	NA	gi|685042149|emb|LN590674.1| Cyprinus carpio genome assembly common carp genome, scaffold: LG42, chromosome: 42	65	NA	117	3.37618e-19	95	160	13172348	13172283	13570270
seq1226	160	NA	gi|685042149|emb|LN590674.1| Cyprinus carpio genome assembly common carp genome, scaffold: LG42, chromosome: 42	65	NA	117	3.37618e-19	95	160	13172348	13172283	13570270
seq1239	160	NA	gi|685042149|emb|LN590674.1| Cyprinus carpio genome assembly common carp genome, scaffold: LG42, chromosome: 42	65	NA	117	3.37618e-19	95	160	13172348	13172283	13570270
seq1240	160	NA	gi|685042149|emb|LN590674.1| Cyprinus carpio genome assembly common carp genome, scaffold: LG42, chromosome: 42	65	NA	117	3.37618e-19	95	160	13172348	13172283	13570270
seq1242	160	NA	gi|685042149|emb|LN590674.1| Cyprinus carpio genome assembly common carp genome, scaffold: LG42, chromosome: 42	65	NA	117	3.37618e-19	95	160	13172348	13172283	13570270
seq1260	160	NA	gi|685042149|emb|LN590674.1| Cyprinus carpio genome assembly common carp genome, scaffold: LG42, chromosome: 42	65	NA	117	3.37618e-19	95	160	13172348	13172283	13570270
seq1261	160	NA	gi|685042149|emb|LN590674.1| Cyprinus carpio genome assembly common carp genome, scaffold: LG42, chromosome: 42	65	NA	117	3.37618e-19	95	160	13172348	13172283	13570270
seq1269	160	NA	gi|685042149|emb|LN590674.1| Cyprinus carpio genome assembly common carp genome, scaffold: LG42, chromosome: 42	65	NA	117	3.37618e-19	95	160	13172347	13172282	13570270
seq1273	160	NA	gi|685042149|emb|LN590674.1| Cyprinus carpio genome assembly common carp genome, scaffold: LG42, chromosome: 42	65	NA	117	3.37618e-19	95	160	13172347	13172282	13570270
seq1275	160	NA	gi|685042149|emb|LN590674.1| Cyprinus carpio genome assembly common carp genome, scaffold: LG42, chromosome: 42	65	NA	117	3.37618e-19	95	160	13172348	13172283	13570270
seq1280	160	NA	gi|685042149|emb|LN590674.1| Cyprinus carpio genome assembly common carp genome, scaffold: LG42, chromosome: 42	65	NA	117	3.37618e-19	95	160	13172348	13172283	13570270
seq1284	160	NA	gi|1168054551|gb|KY555145.1| Caulobacter phage Ccr29, complete genome	65	NA	117	3.37618e-19	94	159	150544	150479	229319
seq1285	160	NA	gi|685042149|emb|LN590674.1| Cyprinus carpio genome assembly common carp genome, scaffold: LG42, chromosome: 42	65	NA	117	3.37618e-19	95	160	13172347	13172282	13570270
seq1287	160	NA	gi|685042149|emb|LN590674.1| Cyprinus carpio genome assembly common carp genome, scaffold: LG42, chromosome: 42	65	NA	117	3.37618e-19	95	160	13172348	13172283	13570270
seq1295	160	NA	gi|685042149|emb|LN590674.1| Cyprinus carpio genome assembly common carp genome, scaffold: LG42, chromosome: 42	65	NA	117	3.37618e-19	95	160	13172348	13172283	13570270
seq1313	160	NA	gi|685042149|emb|LN590674.1| Cyprinus carpio genome assembly common carp genome, scaffold: LG42, chromosome: 42	65	NA	117	3.37618e-19	95	160	13172348	13172283	13570270
seq1318	160	NA	gi|1168054551|gb|KY555145.1| Caulobacter phage Ccr29, complete genome	65	NA	117	3.37618e-19	94	159	150544	150479	229319
seq1324	160	NA	gi|1168054551|gb|KY555145.1| Caulobacter phage Ccr29, complete genome	65	NA	117	3.37618e-19	94	159	150544	150479	229319
seq1336	160	NA	gi|685042149|emb|LN590674.1| Cyprinus carpio genome assembly common carp genome, scaffold: LG42, chromosome: 42	65	NA	117	3.37618e-19	95	160	13172348	13172283	13570270
seq1347	159	NA	gi|685042149|emb|LN590674.1| Cyprinus carpio genome assembly common carp genome, scaffold: LG42, chromosome: 42	65	NA	117	3.37618e-19	94	159	13172348	13172283	13570270
seq1394	159	NA	gi|685042149|emb|LN590674.1| Cyprinus carpio genome assembly common carp genome, scaffold: LG42, chromosome: 42	65	NA	117	3.37618e-19	94	159	13172348	13172283	13570270
seq1403	159	NA	gi|685042149|emb|LN590674.1| Cyprinus carpio genome assembly common carp genome, scaffold: LG42, chromosome: 42	65	NA	117	3.37618e-19	94	159	13172349	13172284	13570270
seq1408	159	NA	gi|685042149|emb|LN590674.1| Cyprinus carpio genome assembly common carp genome, scaffold: LG42, chromosome: 42	65	NA	117	3.37618e-19	94	159	13172348	13172283	13570270
seq1430	159	NA	gi|685042149|emb|LN590674.1| Cyprinus carpio genome assembly common carp genome, scaffold: LG42, chromosome: 42	65	NA	117	3.37618e-19	94	159	13172349	13172284	13570270
seq1438	159	NA	gi|685042149|emb|LN590674.1| Cyprinus carpio genome assembly common carp genome, scaffold: LG42, chromosome: 42	65	NA	117	3.37618e-19	94	159	13172348	13172283	13570270
seq1464	159	NA	gi|1168054551|gb|KY555145.1| Caulobacter phage Ccr29, complete genome	65	NA	117	3.37618e-19	94	159	150544	150479	229319
seq1484	159	NA	gi|1168054551|gb|KY555145.1| Caulobacter phage Ccr29, complete genome	65	NA	117	3.37618e-19	94	159	150544	150479	229319
seq1490	159	NA	gi|685042149|emb|LN590674.1| Cyprinus carpio genome assembly common carp genome, scaffold: LG42, chromosome: 42	65	NA	117	3.37618e-19	94	159	13172349	13172284	13570270
seq1511	159	NA	gi|685042149|emb|LN590674.1| Cyprinus carpio genome assembly common carp genome, scaffold: LG42, chromosome: 42	65	NA	117	3.37618e-19	94	159	13172348	13172283	13570270
seq1524	159	NA	gi|1168054551|gb|KY555145.1| Caulobacter phage Ccr29, complete genome	65	NA	117	3.37618e-19	94	159	150544	150479	229319
seq1535	159	NA	gi|685042149|emb|LN590674.1| Cyprinus carpio genome assembly common carp genome, scaffold: LG42, chromosome: 42	65	NA	117	3.37618e-19	94	159	13172349	13172284	13570270
seq1580	158	NA	gi|1510250174|gb|MH940201.1| Coleoptera sp. ACP-2013 mitochondrion, partial genome	94	NA	116	3.24326e-19	1	95	3902	3809	7442
seq3108	151	NA	gi|244539686|dbj|AB436473.1| Luciola italica mitochondrial ND5 gene for NADH dehydrogenese subunit 5, partial cds, isolate: 0928-35_a	92	NA	116	3.05717e-19	1	93	36	128	1011
seq3066	152	NA	gi|1015813790|gb|KT425092.1| Mucroberotha vesicaria mitochondrion, partial genome	92	NA	116	3.08375e-19	2	94	4821	4729	12047
seq2150	155	NA	gi|1015813790|gb|KT425092.1| Mucroberotha vesicaria mitochondrion, partial genome	92	NA	116	3.1635e-19	1	93	4821	4729	12047
seq2463	154	NA	gi|823650086|gb|KM890893.1| Stenoponia americana isolate FXG825 cytochrome oxidase subunit II (COII) gene, partial cds; mitochondrial	92	NA	116	3.1635e-19	1	93	567	475	654
seq1549	158	NA	gi|572304215|ref|XM_006618014.1| PREDICTED: Apis dorsata histone H2B-like (LOC102680132), mRNA	92	NA	116	3.24326e-19	3	95	361	269	627
seq1328	160	NA	gi|685042149|emb|LN590674.1| Cyprinus carpio genome assembly common carp genome, scaffold: LG42, chromosome: 42	88	NA	116	3.37618e-19	72	160	13172372	13172283	13570270
seq2795	152	NA	gi|929525391|gb|KR349298.1| Phlebotomus papatasi mitochondrion, complete genome	87	NA	116	3.08375e-19	1	88	12115	12202	15557
seq2592	153	NA	gi|115490207|gb|DQ631976.1| Ogcodes sp. SLW-2002 cytochrome oxidase subunit I (COI) gene, partial cds; mitochondrial	87	NA	116	3.1635e-19	8	95	728	815	824
seq2623	153	NA	gi|115490207|gb|DQ631976.1| Ogcodes sp. SLW-2002 cytochrome oxidase subunit I (COI) gene, partial cds; mitochondrial	87	NA	116	3.1635e-19	1	88	815	728	824
seq2122	156	NA	gi|647737713|gb|KJ629163.1| Carterocephalus silvicola mitochondrion, complete genome	87	NA	116	3.24326e-19	4	91	5402	5315	15765
seq1525	159	NA	gi|770593200|gb|KM657333.1| Camptonotus carolinensis mitochondrion, complete genome	82	NA	116	3.37618e-19	9	91	4530	4448	15211
seq1645	158	NA	gi|1134613943|gb|KX943464.1| Longitarsus nigrocillus mitochondrion, partial genome	77	NA	116	3.24326e-19	1	78	10664	10587	16316
seq3601	150	NA	gi|985557886|gb|KU507970.1| Macromusonia major isolate MN586 NADH dehydrogenase subunit 4 (ND4) gene, partial cds; mitochondrial	72	NA	116	3.03058e-19	1	73	10	82	660
seq3127	151	NA	gi|916497858|ref|XM_013494305.1| Eimeria mitis hypothetical protein, conserved partial mRNA	72	NA	116	3.05717e-19	79	151	422	350	2355
seq3601	150	NA	gi|985557886|gb|KU507970.1| Macromusonia major isolate MN586 NADH dehydrogenase subunit 4 (ND4) gene, partial cds; mitochondrial	72	NA	116	3.05717e-19	1	73	10	82	660
seq1452	159	NA	gi|1168054551|gb|KY555145.1| Caulobacter phage Ccr29, complete genome	69	NA	116	3.37618e-19	90	159	150547	150479	229319
seq1474	159	NA	gi|685042149|emb|LN590674.1| Cyprinus carpio genome assembly common carp genome, scaffold: LG42, chromosome: 42	69	NA	116	3.37618e-19	90	159	13172352	13172284	13570270
seq1462	159	NA	gi|685042149|emb|LN590674.1| Cyprinus carpio genome assembly common carp genome, scaffold: LG42, chromosome: 42	68	NA	116	3.37618e-19	91	159	13172353	13172284	13570270
seq2552	153	NA	gi|685042149|emb|LN590674.1| Cyprinus carpio genome assembly common carp genome, scaffold: LG42, chromosome: 42	67	NA	116	3.1635e-19	86	153	13172350	13172283	13570270
seq2772	153	NA	gi|685042149|emb|LN590674.1| Cyprinus carpio genome assembly common carp genome, scaffold: LG42, chromosome: 42	67	NA	116	3.1635e-19	86	153	13172347	13172280	13570270
seq1582	158	NA	gi|1168054551|gb|KY555145.1| Caulobacter phage Ccr29, complete genome	67	NA	116	3.24326e-19	91	158	150546	150479	229319
seq1605	158	NA	gi|1168054551|gb|KY555145.1| Caulobacter phage Ccr29, complete genome	67	NA	116	3.24326e-19	91	158	150547	150480	229319
seq1664	158	NA	gi|1168054551|gb|KY555145.1| Caulobacter phage Ccr29, complete genome	67	NA	116	3.24326e-19	91	158	150547	150480	229319
seq1909	157	NA	gi|685042149|emb|LN590674.1| Cyprinus carpio genome assembly common carp genome, scaffold: LG42, chromosome: 42	67	NA	116	3.24326e-19	90	157	13172353	13172286	13570270
seq2096	156	NA	gi|685042149|emb|LN590674.1| Cyprinus carpio genome assembly common carp genome, scaffold: LG42, chromosome: 42	67	NA	116	3.24326e-19	89	156	13172353	13172286	13570270
seq941	163	NA	gi|1168054551|gb|KY555145.1| Caulobacter phage Ccr29, complete genome	67	NA	116	3.37618e-19	91	158	150546	150479	229319
seq967	163	NA	gi|685042149|emb|LN590674.1| Cyprinus carpio genome assembly common carp genome, scaffold: LG42, chromosome: 42	67	NA	116	3.37618e-19	96	163	13172347	13172280	13570270
seq1234	160	NA	gi|1168054551|gb|KY555145.1| Caulobacter phage Ccr29, complete genome	67	NA	116	3.37618e-19	92	159	150546	150479	229319
seq1259	160	NA	gi|1168054551|gb|KY555145.1| Caulobacter phage Ccr29, complete genome	67	NA	116	3.37618e-19	92	159	150546	150479	229319
seq1263	160	NA	gi|685042149|emb|LN590674.1| Cyprinus carpio genome assembly common carp genome, scaffold: LG42, chromosome: 42	67	NA	116	3.37618e-19	93	160	13172350	13172283	13570270
seq1283	160	NA	gi|1168054551|gb|KY555145.1| Caulobacter phage Ccr29, complete genome	67	NA	116	3.37618e-19	92	159	150546	150479	229319
seq1334	160	NA	gi|1168054551|gb|KY555145.1| Caulobacter phage Ccr29, complete genome	67	NA	116	3.37618e-19	92	159	150546	150479	229319
seq1432	159	NA	gi|916497858|ref|XM_013494305.1| Eimeria mitis hypothetical protein, conserved partial mRNA	67	NA	116	3.37618e-19	92	159	417	350	2355
seq1481	159	NA	gi|685042149|emb|LN590674.1| Cyprinus carpio genome assembly common carp genome, scaffold: LG42, chromosome: 42	67	NA	116	3.37618e-19	92	159	13172351	13172284	13570270
seq859	164	NA	gi|685042149|emb|LN590674.1| Cyprinus carpio genome assembly common carp genome, scaffold: LG42, chromosome: 42	67	NA	116	4.04078e-19	96	163	13172347	13172280	13570270
seq871	164	NA	gi|685042149|emb|LN590674.1| Cyprinus carpio genome assembly common carp genome, scaffold: LG42, chromosome: 42	67	NA	116	4.04078e-19	88	155	13172347	13172280	13570270
seq890	164	NA	gi|685042149|emb|LN590674.1| Cyprinus carpio genome assembly common carp genome, scaffold: LG42, chromosome: 42	67	NA	116	4.04078e-19	96	163	13172347	13172280	13570270
seq3621	150	NA	gi|115490207|gb|DQ631976.1| Ogcodes sp. SLW-2002 cytochrome oxidase subunit I (COI) gene, partial cds; mitochondrial	94	NA	115	1.05778e-18	1	95	720	814	824
seq3104	151	NA	gi|545335292|gb|KC560676.1| Apoidea sp. DAB202 cytochrome b (cytb) gene, partial cds; mitochondrial	94	NA	115	1.06706e-18	1	95	135	229	501
seq3323	151	NA	gi|929525391|gb|KR349298.1| Phlebotomus papatasi mitochondrion, complete genome	94	NA	115	1.06706e-18	1	95	12116	12210	15557
seq3621	150	NA	gi|115490207|gb|DQ631976.1| Ogcodes sp. SLW-2002 cytochrome oxidase subunit I (COI) gene, partial cds; mitochondrial	94	NA	115	1.06706e-18	1	95	720	814	824
seq2180	155	NA	gi|37729537|gb|AY164591.1| Tomoplagia sp. VNS-1 isolate K66 cytochrome oxidase subunit 2 (COII) gene, partial cds; mitochondrial gene for mitochondrial product	94	NA	115	1.10417e-18	1	95	246	152	651
seq2677	153	NA	gi|647737713|gb|KJ629163.1| Carterocephalus silvicola mitochondrion, complete genome	94	NA	115	1.10417e-18	1	95	5399	5305	15765
seq2746	153	NA	gi|401890249|gb|JX417001.1| Asteromyia carbonifera isolate canema300canemVA cytochrome oxidase subunit I (COI) gene, partial cds; tRNA-Leu (trnL) gene, complete sequence; and cytochrome oxidase subunit II (COII) gene, partial cds; mitochondrial >gi|401890252|gb|JX417002.1| Asteromyia carbonifera isolate canemVAa315jos709.2.13N cytochrome oxidase subunit I (COI) gene, partial cds; tRNA-Leu (trnL) …	94	NA	115	1.10417e-18	1	95	1353	1259	1713
seq1989	156	NA	gi|545335292|gb|KC560676.1| Apoidea sp. DAB202 cytochrome b (cytb) gene, partial cds; mitochondrial	94	NA	115	1.13201e-18	1	95	137	231	501
seq2007	156	NA	gi|400234664|gb|JN664883.1| Stylogaster frauci isolate 3109 cytochrome b (cytb) gene, partial cds; mitochondrial	94	NA	115	1.13201e-18	1	95	27	121	600
seq2438	154	NA	gi|1015813552|gb|KT425075.1| Micromus sp. YW-2016 mitochondrion, partial genome	90	NA	115	1.10417e-18	6	96	2425	2516	13989
seq2806	152	NA	gi|1380942062|gb|MH024396.1| Melophagus ovinus mitochondrion, complete genome	89	NA	115	1.07634e-18	1	90	3595	3506	15044
seq2314	155	NA	gi|1430505662|ref|XM_025746432.1| PREDICTED: Athalia rosae NADH-ubiquinone oxidoreductase chain 4-like (LOC112694905), partial mRNA	89	NA	115	1.10417e-18	5	94	594	505	1080
seq1870	157	NA	gi|1430505662|ref|XM_025746432.1| PREDICTED: Athalia rosae NADH-ubiquinone oxidoreductase chain 4-like (LOC112694905), partial mRNA	89	NA	115	1.13201e-18	6	95	594	505	1080
seq2078	156	NA	gi|1430505662|ref|XM_025746432.1| PREDICTED: Athalia rosae NADH-ubiquinone oxidoreductase chain 4-like (LOC112694905), partial mRNA	89	NA	115	1.13201e-18	4	93	594	505	1080
seq2965	152	NA	gi|1178768006|gb|KX087299.1| Hygrotus nigrolineatus mitochondrion, complete genome	79	NA	115	1.07634e-18	8	87	9829	9908	16843
seq1478	159	NA	gi|916497858|ref|XM_013494305.1| Eimeria mitis hypothetical protein, conserved partial mRNA	78	NA	115	1.1784e-18	81	159	429	350	2355
seq1834	157	NA	gi|916497858|ref|XM_013494305.1| Eimeria mitis hypothetical protein, conserved partial mRNA	76	NA	115	1.13201e-18	81	157	429	351	2355
seq1852	157	NA	gi|685042149|emb|LN590674.1| Cyprinus carpio genome assembly common carp genome, scaffold: LG42, chromosome: 42	76	NA	115	1.13201e-18	81	157	13172360	13172285	13570270
seq1434	159	NA	gi|685042149|emb|LN590674.1| Cyprinus carpio genome assembly common carp genome, scaffold: LG42, chromosome: 42	75	NA	115	1.1784e-18	84	159	13172360	13172284	13570270
seq1559	158	NA	gi|685042168|emb|LN590693.1| Cyprinus carpio genome assembly common carp genome, scaffold: LG3, chromosome: 3	74	NA	115	1.13201e-18	84	158	320686	320612	20567433
seq1689	158	NA	gi|685042180|emb|LN590705.1| Cyprinus carpio genome assembly common carp genome, scaffold: LG11, chromosome: 11	74	NA	115	1.13201e-18	84	158	13198425	13198351	19054100
seq1603	158	NA	gi|685042149|emb|LN590674.1| Cyprinus carpio genome assembly common carp genome, scaffold: LG42, chromosome: 42	70	NA	115	1.13201e-18	88	158	13172355	13172284	13570270
seq1467	159	NA	gi|1168054551|gb|KY555145.1| Caulobacter phage Ccr29, complete genome	70	NA	115	1.1784e-18	89	159	150550	150479	229319
seq2200	155	NA	gi|685042188|emb|LN590713.1| Cyprinus carpio genome assembly common carp genome, scaffold: LG20, chromosome: 20	69	NA	115	1.10417e-18	86	155	7120043	7120112	16766033
seq1252	160	NA	gi|685042175|emb|LN590700.1| Cyprinus carpio genome assembly common carp genome, scaffold: LG10, chromosome: 10	69	NA	115	1.1784e-18	91	160	14033946	14033877	22665327
seq1286	160	NA	gi|685042175|emb|LN590700.1| Cyprinus carpio genome assembly common carp genome, scaffold: LG10, chromosome: 10	69	NA	115	1.1784e-18	91	160	14033946	14033877	22665327
seq1317	160	NA	gi|1168054551|gb|KY555145.1| Caulobacter phage Ccr29, complete genome	69	NA	115	1.1784e-18	90	159	150548	150479	229319
seq1354	159	NA	gi|685042149|emb|LN590674.1| Cyprinus carpio genome assembly common carp genome, scaffold: LG42, chromosome: 42	69	NA	115	1.1784e-18	90	159	13172353	13172284	13570270
seq1480	159	NA	gi|916497858|ref|XM_013494305.1| Eimeria mitis hypothetical protein, conserved partial mRNA	69	NA	115	1.1784e-18	90	159	419	350	2355
seq1534	159	NA	gi|685042149|emb|LN590674.1| Cyprinus carpio genome assembly common carp genome, scaffold: LG42, chromosome: 42	69	NA	115	1.1784e-18	90	159	13172353	13172284	13570270
seq3395	150	NA	gi|685042149|emb|LN590674.1| Cyprinus carpio genome assembly common carp genome, scaffold: LG42, chromosome: 42	64	NA	115	1.05778e-18	86	150	13172348	13172284	13570270
seq3464	150	NA	gi|1168054551|gb|KY555145.1| Caulobacter phage Ccr29, complete genome	64	NA	115	1.05778e-18	86	150	150543	150479	229319
seq3656	150	NA	gi|685042149|emb|LN590674.1| Cyprinus carpio genome assembly common carp genome, scaffold: LG42, chromosome: 42	64	NA	115	1.05778e-18	86	150	13172348	13172284	13570270
seq3395	150	NA	gi|685042149|emb|LN590674.1| Cyprinus carpio genome assembly common carp genome, scaffold: LG42, chromosome: 42	64	NA	115	1.06706e-18	86	150	13172348	13172284	13570270
seq3464	150	NA	gi|1168054551|gb|KY555145.1| Caulobacter phage Ccr29, complete genome	64	NA	115	1.06706e-18	86	150	150543	150479	229319
seq3656	150	NA	gi|685042149|emb|LN590674.1| Cyprinus carpio genome assembly common carp genome, scaffold: LG42, chromosome: 42	64	NA	115	1.06706e-18	86	150	13172348	13172284	13570270
seq3000	152	NA	gi|1168054551|gb|KY555145.1| Caulobacter phage Ccr29, complete genome	64	NA	115	1.07634e-18	88	152	150543	150479	229319
seq3015	152	NA	gi|685042149|emb|LN590674.1| Cyprinus carpio genome assembly common carp genome, scaffold: LG42, chromosome: 42	64	NA	115	1.07634e-18	88	152	13172348	13172284	13570270
seq2730	153	NA	gi|685042149|emb|LN590674.1| Cyprinus carpio genome assembly common carp genome, scaffold: LG42, chromosome: 42	64	NA	115	1.10417e-18	89	153	13172348	13172284	13570270
seq1551	158	NA	gi|1168054551|gb|KY555145.1| Caulobacter phage Ccr29, complete genome	64	NA	115	1.13201e-18	94	158	150544	150480	229319
seq1574	158	NA	gi|685042149|emb|LN590674.1| Cyprinus carpio genome assembly common carp genome, scaffold: LG42, chromosome: 42	64	NA	115	1.13201e-18	94	158	13172348	13172284	13570270
seq1594	158	NA	gi|685042149|emb|LN590674.1| Cyprinus carpio genome assembly common carp genome, scaffold: LG42, chromosome: 42	64	NA	115	1.13201e-18	94	158	13172348	13172284	13570270
seq1600	158	NA	gi|1168054551|gb|KY555145.1| Caulobacter phage Ccr29, complete genome	64	NA	115	1.13201e-18	91	155	150543	150479	229319
seq1607	158	NA	gi|1168054551|gb|KY555145.1| Caulobacter phage Ccr29, complete genome	64	NA	115	1.13201e-18	94	158	150543	150479	229319
seq1610	158	NA	gi|1168054551|gb|KY555145.1| Caulobacter phage Ccr29, complete genome	64	NA	115	1.13201e-18	94	158	150543	150479	229319
seq1615	158	NA	gi|1168054551|gb|KY555145.1| Caulobacter phage Ccr29, complete genome	64	NA	115	1.13201e-18	94	158	150544	150480	229319
seq1617	158	NA	gi|685042149|emb|LN590674.1| Cyprinus carpio genome assembly common carp genome, scaffold: LG42, chromosome: 42	64	NA	115	1.13201e-18	94	158	13172349	13172285	13570270
seq1641	158	NA	gi|685042149|emb|LN590674.1| Cyprinus carpio genome assembly common carp genome, scaffold: LG42, chromosome: 42	64	NA	115	1.13201e-18	94	158	13172348	13172284	13570270
seq1662	158	NA	gi|1168054551|gb|KY555145.1| Caulobacter phage Ccr29, complete genome	64	NA	115	1.13201e-18	94	158	150543	150479	229319
seq1672	158	NA	gi|1168054551|gb|KY555145.1| Caulobacter phage Ccr29, complete genome	64	NA	115	1.13201e-18	93	157	150543	150479	229319
seq1686	158	NA	gi|685042149|emb|LN590674.1| Cyprinus carpio genome assembly common carp genome, scaffold: LG42, chromosome: 42	64	NA	115	1.13201e-18	94	158	13172349	13172285	13570270
seq1708	158	NA	gi|1168054551|gb|KY555145.1| Caulobacter phage Ccr29, complete genome	64	NA	115	1.13201e-18	94	158	150544	150480	229319
seq1712	158	NA	gi|1168054551|gb|KY555145.1| Caulobacter phage Ccr29, complete genome	64	NA	115	1.13201e-18	94	158	150543	150479	229319
seq1716	158	NA	gi|685042149|emb|LN590674.1| Cyprinus carpio genome assembly common carp genome, scaffold: LG42, chromosome: 42	64	NA	115	1.13201e-18	94	158	13172348	13172284	13570270
seq1722	158	NA	gi|1168054551|gb|KY555145.1| Caulobacter phage Ccr29, complete genome	64	NA	115	1.13201e-18	94	158	150544	150480	229319
seq1725	158	NA	gi|685042149|emb|LN590674.1| Cyprinus carpio genome assembly common carp genome, scaffold: LG42, chromosome: 42	64	NA	115	1.13201e-18	94	158	13172348	13172284	13570270
seq1849	157	NA	gi|685042149|emb|LN590674.1| Cyprinus carpio genome assembly common carp genome, scaffold: LG42, chromosome: 42	64	NA	115	1.13201e-18	93	157	13172347	13172283	13570270
seq1873	157	NA	gi|685042149|emb|LN590674.1| Cyprinus carpio genome assembly common carp genome, scaffold: LG42, chromosome: 42	64	NA	115	1.13201e-18	93	157	13172347	13172283	13570270
seq1886	157	NA	gi|1168054551|gb|KY555145.1| Caulobacter phage Ccr29, complete genome	64	NA	115	1.13201e-18	93	157	150545	150481	229319
seq1927	156	NA	gi|685042149|emb|LN590674.1| Cyprinus carpio genome assembly common carp genome, scaffold: LG42, chromosome: 42	64	NA	115	1.13201e-18	92	156	13172351	13172287	13570270
seq1931	156	NA	gi|685042149|emb|LN590674.1| Cyprinus carpio genome assembly common carp genome, scaffold: LG42, chromosome: 42	64	NA	115	1.13201e-18	92	156	13172347	13172283	13570270
seq2084	156	NA	gi|1168054551|gb|KY555145.1| Caulobacter phage Ccr29, complete genome	64	NA	115	1.13201e-18	92	156	150546	150482	229319
seq2099	156	NA	gi|685042149|emb|LN590674.1| Cyprinus carpio genome assembly common carp genome, scaffold: LG42, chromosome: 42	64	NA	115	1.13201e-18	92	156	13172348	13172284	13570270
seq1063	162	NA	gi|1168054551|gb|KY555145.1| Caulobacter phage Ccr29, complete genome	64	NA	115	1.1784e-18	95	159	150543	150479	229319
seq1213	160	NA	gi|685042149|emb|LN590674.1| Cyprinus carpio genome assembly common carp genome, scaffold: LG42, chromosome: 42	64	NA	115	1.1784e-18	96	160	13172347	13172283	13570270
seq1217	160	NA	gi|1168054551|gb|KY555145.1| Caulobacter phage Ccr29, complete genome	64	NA	115	1.1784e-18	95	159	150543	150479	229319
seq1220	160	NA	gi|1168054551|gb|KY555145.1| Caulobacter phage Ccr29, complete genome	64	NA	115	1.1784e-18	95	159	150543	150479	229319
seq1222	160	NA	gi|685042149|emb|LN590674.1| Cyprinus carpio genome assembly common carp genome, scaffold: LG42, chromosome: 42	64	NA	115	1.1784e-18	96	160	13172347	13172283	13570270
seq1225	160	NA	gi|685042149|emb|LN590674.1| Cyprinus carpio genome assembly common carp genome, scaffold: LG42, chromosome: 42	64	NA	115	1.1784e-18	96	160	13172347	13172283	13570270
seq1227	160	NA	gi|685042149|emb|LN590674.1| Cyprinus carpio genome assembly common carp genome, scaffold: LG42, chromosome: 42	64	NA	115	1.1784e-18	96	160	13172347	13172283	13570270
seq1232	160	NA	gi|685042149|emb|LN590674.1| Cyprinus carpio genome assembly common carp genome, scaffold: LG42, chromosome: 42	64	NA	115	1.1784e-18	96	160	13172347	13172283	13570270
seq1233	160	NA	gi|685042149|emb|LN590674.1| Cyprinus carpio genome assembly common carp genome, scaffold: LG42, chromosome: 42	64	NA	115	1.1784e-18	96	160	13172347	13172283	13570270
seq1235	160	NA	gi|685042149|emb|LN590674.1| Cyprinus carpio genome assembly common carp genome, scaffold: LG42, chromosome: 42	64	NA	115	1.1784e-18	96	160	13172347	13172283	13570270
seq1241	160	NA	gi|685042149|emb|LN590674.1| Cyprinus carpio genome assembly common carp genome, scaffold: LG42, chromosome: 42	64	NA	115	1.1784e-18	96	160	13172347	13172283	13570270
seq1244	160	NA	gi|685042149|emb|LN590674.1| Cyprinus carpio genome assembly common carp genome, scaffold: LG42, chromosome: 42	64	NA	115	1.1784e-18	96	160	13172347	13172283	13570270
seq1247	160	NA	gi|685042149|emb|LN590674.1| Cyprinus carpio genome assembly common carp genome, scaffold: LG42, chromosome: 42	64	NA	115	1.1784e-18	96	160	13172347	13172283	13570270
seq1255	160	NA	gi|685042149|emb|LN590674.1| Cyprinus carpio genome assembly common carp genome, scaffold: LG42, chromosome: 42	64	NA	115	1.1784e-18	96	160	13172347	13172283	13570270
seq1257	160	NA	gi|685042149|emb|LN590674.1| Cyprinus carpio genome assembly common carp genome, scaffold: LG42, chromosome: 42	64	NA	115	1.1784e-18	96	160	13172347	13172283	13570270
seq1262	160	NA	gi|1168054551|gb|KY555145.1| Caulobacter phage Ccr29, complete genome	64	NA	115	1.1784e-18	95	159	150543	150479	229319
seq1265	160	NA	gi|1168054551|gb|KY555145.1| Caulobacter phage Ccr29, complete genome	64	NA	115	1.1784e-18	95	159	150543	150479	229319
seq1267	160	NA	gi|1168054551|gb|KY555145.1| Caulobacter phage Ccr29, complete genome	64	NA	115	1.1784e-18	95	159	150543	150479	229319
seq1272	160	NA	gi|1168054551|gb|KY555145.1| Caulobacter phage Ccr29, complete genome	64	NA	115	1.1784e-18	95	159	150543	150479	229319
seq1276	160	NA	gi|685042149|emb|LN590674.1| Cyprinus carpio genome assembly common carp genome, scaffold: LG42, chromosome: 42	64	NA	115	1.1784e-18	96	160	13172347	13172283	13570270
seq1289	160	NA	gi|1168054551|gb|KY555145.1| Caulobacter phage Ccr29, complete genome	64	NA	115	1.1784e-18	95	159	150543	150479	229319
seq1290	160	NA	gi|685042149|emb|LN590674.1| Cyprinus carpio genome assembly common carp genome, scaffold: LG42, chromosome: 42	64	NA	115	1.1784e-18	96	160	13172347	13172283	13570270
seq1291	160	NA	gi|685042149|emb|LN590674.1| Cyprinus carpio genome assembly common carp genome, scaffold: LG42, chromosome: 42	64	NA	115	1.1784e-18	96	160	13172347	13172283	13570270
seq1294	160	NA	gi|685042149|emb|LN590674.1| Cyprinus carpio genome assembly common carp genome, scaffold: LG42, chromosome: 42	64	NA	115	1.1784e-18	96	160	13172347	13172283	13570270
seq1298	160	NA	gi|685042149|emb|LN590674.1| Cyprinus carpio genome assembly common carp genome, scaffold: LG42, chromosome: 42	64	NA	115	1.1784e-18	96	160	13172347	13172283	13570270
seq1299	160	NA	gi|685042149|emb|LN590674.1| Cyprinus carpio genome assembly common carp genome, scaffold: LG42, chromosome: 42	64	NA	115	1.1784e-18	96	160	13172347	13172283	13570270
seq1307	160	NA	gi|685042149|emb|LN590674.1| Cyprinus carpio genome assembly common carp genome, scaffold: LG42, chromosome: 42	64	NA	115	1.1784e-18	96	160	13172347	13172283	13570270
seq1308	160	NA	gi|685042149|emb|LN590674.1| Cyprinus carpio genome assembly common carp genome, scaffold: LG42, chromosome: 42	64	NA	115	1.1784e-18	96	160	13172347	13172283	13570270
seq1311	160	NA	gi|685042149|emb|LN590674.1| Cyprinus carpio genome assembly common carp genome, scaffold: LG42, chromosome: 42	64	NA	115	1.1784e-18	96	160	13172347	13172283	13570270
seq1314	160	NA	gi|685042149|emb|LN590674.1| Cyprinus carpio genome assembly common carp genome, scaffold: LG42, chromosome: 42	64	NA	115	1.1784e-18	96	160	13172347	13172283	13570270
seq1319	160	NA	gi|1168054551|gb|KY555145.1| Caulobacter phage Ccr29, complete genome	64	NA	115	1.1784e-18	95	159	150543	150479	229319
seq1320	160	NA	gi|685042149|emb|LN590674.1| Cyprinus carpio genome assembly common carp genome, scaffold: LG42, chromosome: 42	64	NA	115	1.1784e-18	96	160	13172347	13172283	13570270
seq1322	160	NA	gi|685042149|emb|LN590674.1| Cyprinus carpio genome assembly common carp genome, scaffold: LG42, chromosome: 42	64	NA	115	1.1784e-18	96	160	13172347	13172283	13570270
seq1323	160	NA	gi|1168054551|gb|KY555145.1| Caulobacter phage Ccr29, complete genome	64	NA	115	1.1784e-18	95	159	150543	150479	229319
seq1326	160	NA	gi|1168054551|gb|KY555145.1| Caulobacter phage Ccr29, complete genome	64	NA	115	1.1784e-18	95	159	150543	150479	229319
seq1331	160	NA	gi|685042149|emb|LN590674.1| Cyprinus carpio genome assembly common carp genome, scaffold: LG42, chromosome: 42	64	NA	115	1.1784e-18	96	160	13172347	13172283	13570270
seq1339	160	NA	gi|685042149|emb|LN590674.1| Cyprinus carpio genome assembly common carp genome, scaffold: LG42, chromosome: 42	64	NA	115	1.1784e-18	96	160	13172347	13172283	13570270
seq1340	160	NA	gi|1168054551|gb|KY555145.1| Caulobacter phage Ccr29, complete genome	64	NA	115	1.1784e-18	2	66	150479	150543	229319
seq1342	160	NA	gi|685042149|emb|LN590674.1| Cyprinus carpio genome assembly common carp genome, scaffold: LG42, chromosome: 42	64	NA	115	1.1784e-18	96	160	13172347	13172283	13570270
seq1346	160	NA	gi|685042149|emb|LN590674.1| Cyprinus carpio genome assembly common carp genome, scaffold: LG42, chromosome: 42	64	NA	115	1.1784e-18	96	160	13172347	13172283	13570270
seq1348	159	NA	gi|1168054551|gb|KY555145.1| Caulobacter phage Ccr29, complete genome	64	NA	115	1.1784e-18	95	159	150543	150479	229319
seq1349	159	NA	gi|685042149|emb|LN590674.1| Cyprinus carpio genome assembly common carp genome, scaffold: LG42, chromosome: 42	64	NA	115	1.1784e-18	95	159	13172348	13172284	13570270
seq1351	159	NA	gi|1168054551|gb|KY555145.1| Caulobacter phage Ccr29, complete genome	64	NA	115	1.1784e-18	95	159	150543	150479	229319
seq1355	159	NA	gi|685042149|emb|LN590674.1| Cyprinus carpio genome assembly common carp genome, scaffold: LG42, chromosome: 42	64	NA	115	1.1784e-18	95	159	13172348	13172284	13570270
seq1357	159	NA	gi|685042149|emb|LN590674.1| Cyprinus carpio genome assembly common carp genome, scaffold: LG42, chromosome: 42	64	NA	115	1.1784e-18	95	159	13172348	13172284	13570270
seq1360	159	NA	gi|1168054551|gb|KY555145.1| Caulobacter phage Ccr29, complete genome	64	NA	115	1.1784e-18	95	159	150543	150479	229319
seq1362	159	NA	gi|1168054551|gb|KY555145.1| Caulobacter phage Ccr29, complete genome	64	NA	115	1.1784e-18	95	159	150543	150479	229319
seq1364	159	NA	gi|685042149|emb|LN590674.1| Cyprinus carpio genome assembly common carp genome, scaffold: LG42, chromosome: 42	64	NA	115	1.1784e-18	95	159	13172347	13172283	13570270
seq1383	159	NA	gi|1168054551|gb|KY555145.1| Caulobacter phage Ccr29, complete genome	64	NA	115	1.1784e-18	95	159	150543	150479	229319
seq1392	159	NA	gi|1168054551|gb|KY555145.1| Caulobacter phage Ccr29, complete genome	64	NA	115	1.1784e-18	95	159	150543	150479	229319
seq1395	159	NA	gi|1168054551|gb|KY555145.1| Caulobacter phage Ccr29, complete genome	64	NA	115	1.1784e-18	95	159	150543	150479	229319
seq1397	159	NA	gi|1168054551|gb|KY555145.1| Caulobacter phage Ccr29, complete genome	64	NA	115	1.1784e-18	94	158	150543	150479	229319
seq1409	159	NA	gi|685042149|emb|LN590674.1| Cyprinus carpio genome assembly common carp genome, scaffold: LG42, chromosome: 42	64	NA	115	1.1784e-18	95	159	13172348	13172284	13570270
seq1412	159	NA	gi|685042149|emb|LN590674.1| Cyprinus carpio genome assembly common carp genome, scaffold: LG42, chromosome: 42	64	NA	115	1.1784e-18	95	159	13172348	13172284	13570270
seq1415	159	NA	gi|685042149|emb|LN590674.1| Cyprinus carpio genome assembly common carp genome, scaffold: LG42, chromosome: 42	64	NA	115	1.1784e-18	95	159	13172348	13172284	13570270
seq1421	159	NA	gi|685042149|emb|LN590674.1| Cyprinus carpio genome assembly common carp genome, scaffold: LG42, chromosome: 42	64	NA	115	1.1784e-18	95	159	13172348	13172284	13570270
seq1424	159	NA	gi|1168054551|gb|KY555145.1| Caulobacter phage Ccr29, complete genome	64	NA	115	1.1784e-18	95	159	150543	150479	229319
seq1427	159	NA	gi|685042149|emb|LN590674.1| Cyprinus carpio genome assembly common carp genome, scaffold: LG42, chromosome: 42	64	NA	115	1.1784e-18	95	159	13172348	13172284	13570270
seq1429	159	NA	gi|1168054551|gb|KY555145.1| Caulobacter phage Ccr29, complete genome	64	NA	115	1.1784e-18	95	159	150543	150479	229319
seq1442	159	NA	gi|685042149|emb|LN590674.1| Cyprinus carpio genome assembly common carp genome, scaffold: LG42, chromosome: 42	64	NA	115	1.1784e-18	95	159	13172348	13172284	13570270
seq1443	159	NA	gi|1168054551|gb|KY555145.1| Caulobacter phage Ccr29, complete genome	64	NA	115	1.1784e-18	95	159	150543	150479	229319
seq1448	159	NA	gi|685042149|emb|LN590674.1| Cyprinus carpio genome assembly common carp genome, scaffold: LG42, chromosome: 42	64	NA	115	1.1784e-18	95	159	13172347	13172283	13570270
seq1449	159	NA	gi|685042149|emb|LN590674.1| Cyprinus carpio genome assembly common carp genome, scaffold: LG42, chromosome: 42	64	NA	115	1.1784e-18	95	159	13172348	13172284	13570270
seq1450	159	NA	gi|685042149|emb|LN590674.1| Cyprinus carpio genome assembly common carp genome, scaffold: LG42, chromosome: 42	64	NA	115	1.1784e-18	95	159	13172348	13172284	13570270
seq1456	159	NA	gi|685042149|emb|LN590674.1| Cyprinus carpio genome assembly common carp genome, scaffold: LG42, chromosome: 42	64	NA	115	1.1784e-18	95	159	13172348	13172284	13570270
seq1460	159	NA	gi|685042149|emb|LN590674.1| Cyprinus carpio genome assembly common carp genome, scaffold: LG42, chromosome: 42	64	NA	115	1.1784e-18	95	159	13172347	13172283	13570270
seq1461	159	NA	gi|1168054551|gb|KY555145.1| Caulobacter phage Ccr29, complete genome	64	NA	115	1.1784e-18	95	159	150543	150479	229319
seq1468	159	NA	gi|685042149|emb|LN590674.1| Cyprinus carpio genome assembly common carp genome, scaffold: LG42, chromosome: 42	64	NA	115	1.1784e-18	95	159	13172348	13172284	13570270
seq1476	159	NA	gi|685042149|emb|LN590674.1| Cyprinus carpio genome assembly common carp genome, scaffold: LG42, chromosome: 42	64	NA	115	1.1784e-18	95	159	13172347	13172283	13570270
seq1486	159	NA	gi|1168054551|gb|KY555145.1| Caulobacter phage Ccr29, complete genome	64	NA	115	1.1784e-18	95	159	150543	150479	229319
seq1491	159	NA	gi|1168054551|gb|KY555145.1| Caulobacter phage Ccr29, complete genome	64	NA	115	1.1784e-18	1	65	150479	150543	229319
seq1495	159	NA	gi|1168054551|gb|KY555145.1| Caulobacter phage Ccr29, complete genome	64	NA	115	1.1784e-18	95	159	150543	150479	229319
seq1502	159	NA	gi|685042149|emb|LN590674.1| Cyprinus carpio genome assembly common carp genome, scaffold: LG42, chromosome: 42	64	NA	115	1.1784e-18	95	159	13172348	13172284	13570270
seq1507	159	NA	gi|685042149|emb|LN590674.1| Cyprinus carpio genome assembly common carp genome, scaffold: LG42, chromosome: 42	64	NA	115	1.1784e-18	95	159	13172348	13172284	13570270
seq1510	159	NA	gi|685042149|emb|LN590674.1| Cyprinus carpio genome assembly common carp genome, scaffold: LG42, chromosome: 42	64	NA	115	1.1784e-18	95	159	13172348	13172284	13570270
seq1514	159	NA	gi|685042149|emb|LN590674.1| Cyprinus carpio genome assembly common carp genome, scaffold: LG42, chromosome: 42	64	NA	115	1.1784e-18	95	159	13172348	13172284	13570270
seq1515	159	NA	gi|1168054551|gb|KY555145.1| Caulobacter phage Ccr29, complete genome	64	NA	115	1.1784e-18	95	159	150543	150479	229319
seq1517	159	NA	gi|685042149|emb|LN590674.1| Cyprinus carpio genome assembly common carp genome, scaffold: LG42, chromosome: 42	64	NA	115	1.1784e-18	95	159	13172348	13172284	13570270
seq1520	159	NA	gi|685042149|emb|LN590674.1| Cyprinus carpio genome assembly common carp genome, scaffold: LG42, chromosome: 42	64	NA	115	1.1784e-18	95	159	13172347	13172283	13570270
seq1532	159	NA	gi|1168054551|gb|KY555145.1| Caulobacter phage Ccr29, complete genome	64	NA	115	1.1784e-18	1	65	150479	150543	229319
seq1538	159	NA	gi|685042149|emb|LN590674.1| Cyprinus carpio genome assembly common carp genome, scaffold: LG42, chromosome: 42	64	NA	115	1.1784e-18	95	159	13172348	13172284	13570270
seq1539	159	NA	gi|685042149|emb|LN590674.1| Cyprinus carpio genome assembly common carp genome, scaffold: LG42, chromosome: 42	64	NA	115	1.1784e-18	95	159	13172348	13172284	13570270
seq3631	150	NA	gi|743621594|gb|KP288683.1| Robsonomyia sp. DK-2014 12S ribosomal RNA gene, complete sequence; mitochondrial	87	NA	114	1.05778e-18	7	94	132	44	356
seq3631	150	NA	gi|743621594|gb|KP288683.1| Robsonomyia sp. DK-2014 12S ribosomal RNA gene, complete sequence; mitochondrial	87	NA	114	1.06706e-18	7	94	132	44	356
seq3224	151	NA	gi|1049329966|gb|KX151558.1| Borbo fatuellus voucher VA35 cytochrome oxidase subunit I (COI) gene, partial cds; mitochondrial >gi|1049329968|gb|KX151559.1| Borbo fatuellus voucher Tok17 cytochrome oxidase subunit I (COI) gene, partial cds; mitochondrial	86	NA	114	1.06706e-18	7	93	759	845	926
seq2581	153	NA	gi|399207638|gb|JN661378.1| Amiota femorata isolate SX595 NADH dehydrogenase subunit 2 gene, complete cds; mitochondrial	86	NA	114	1.10417e-18	2	88	312	398	1023
seq2606	153	NA	gi|557469414|gb|KF590537.1| Parasarpa dudu isolate N802 mitochondrion, complete genome	81	NA	114	1.10417e-18	12	93	4723	4642	15236
seq1736	157	NA	gi|685042149|emb|LN590674.1| Cyprinus carpio genome assembly common carp genome, scaffold: LG42, chromosome: 42	78	NA	114	1.13201e-18	79	157	13172363	13172286	13570270
seq1501	159	NA	gi|685042149|emb|LN590674.1| Cyprinus carpio genome assembly common carp genome, scaffold: LG42, chromosome: 42	78	NA	114	1.1784e-18	81	159	13172361	13172284	13570270
seq1579	158	NA	gi|685042175|emb|LN590700.1| Cyprinus carpio genome assembly common carp genome, scaffold: LG10, chromosome: 10	75	NA	114	1.13201e-18	83	158	14033958	14033879	22665327
seq1573	158	NA	gi|685042149|emb|LN590674.1| Cyprinus carpio genome assembly common carp genome, scaffold: LG42, chromosome: 42	72	NA	114	1.13201e-18	86	158	13172358	13172285	13570270
seq1389	159	NA	gi|685042195|emb|LN590720.1| Cyprinus carpio genome assembly common carp genome, scaffold: LG19, chromosome: 19	71	NA	114	1.1784e-18	88	159	5765846	5765775	7320473
seq1768	157	NA	gi|685042149|emb|LN590674.1| Cyprinus carpio genome assembly common carp genome, scaffold: LG42, chromosome: 42	70	NA	114	1.13201e-18	87	157	13172354	13172286	13570270
seq1537	159	NA	gi|685042149|emb|LN590674.1| Cyprinus carpio genome assembly common carp genome, scaffold: LG42, chromosome: 42	68	NA	114	1.1784e-18	91	159	13172354	13172284	13570270
seq1639	158	NA	gi|685042149|emb|LN590674.1| Cyprinus carpio genome assembly common carp genome, scaffold: LG42, chromosome: 42	67	NA	114	1.13201e-18	91	158	13172353	13172285	13570270
seq1542	158	NA	gi|1168054551|gb|KY555145.1| Caulobacter phage Ccr29, complete genome	66	NA	114	1.13201e-18	92	158	150546	150480	229319
seq1642	158	NA	gi|1168054551|gb|KY555145.1| Caulobacter phage Ccr29, complete genome	66	NA	114	1.13201e-18	92	158	150546	150480	229319
seq1670	158	NA	gi|916497858|ref|XM_013494305.1| Eimeria mitis hypothetical protein, conserved partial mRNA	66	NA	114	1.13201e-18	92	158	417	351	2355
seq1683	158	NA	gi|1168054551|gb|KY555145.1| Caulobacter phage Ccr29, complete genome	66	NA	114	1.13201e-18	92	158	150546	150480	229319
seq2110	156	NA	gi|1168054551|gb|KY555145.1| Caulobacter phage Ccr29, complete genome	66	NA	114	1.13201e-18	90	156	150547	150481	229319
seq1142	161	NA	gi|685042149|emb|LN590674.1| Cyprinus carpio genome assembly common carp genome, scaffold: LG42, chromosome: 42	66	NA	114	1.1784e-18	93	159	13172350	13172284	13570270
seq1160	161	NA	gi|685042149|emb|LN590674.1| Cyprinus carpio genome assembly common carp genome, scaffold: LG42, chromosome: 42	66	NA	114	1.1784e-18	95	161	13172347	13172281	13570270
seq1305	160	NA	gi|1168054551|gb|KY555145.1| Caulobacter phage Ccr29, complete genome	66	NA	114	1.1784e-18	94	160	150546	150480	229319
seq1376	159	NA	gi|685042149|emb|LN590674.1| Cyprinus carpio genome assembly common carp genome, scaffold: LG42, chromosome: 42	66	NA	114	1.1784e-18	93	159	13172350	13172284	13570270
seq1483	159	NA	gi|685042149|emb|LN590674.1| Cyprinus carpio genome assembly common carp genome, scaffold: LG42, chromosome: 42	66	NA	114	1.1784e-18	93	159	13172350	13172284	13570270
seq1500	159	NA	gi|1168054551|gb|KY555145.1| Caulobacter phage Ccr29, complete genome	66	NA	114	1.1784e-18	93	159	150545	150479	229319
seq58	279	NA	gi|1126731459|emb|LT669789.1| Arabis alpina genome assembly, chromosome: 2	151	NA	113	1.29187e-17	108	259	31686083	31685932	36598175
seq1592	158	NA	gi|1430505662|ref|XM_025746432.1| PREDICTED: Athalia rosae NADH-ubiquinone oxidoreductase chain 4-like (LOC112694905), partial mRNA	98	NA	113	3.9511e-18	1	99	585	487	1080
seq2157	155	NA	gi|400234664|gb|JN664883.1| Stylogaster frauci isolate 3109 cytochrome b (cytb) gene, partial cds; mitochondrial	93	NA	113	3.85394e-18	2	95	19	112	600
seq3432	150	NA	gi|1035157404|gb|KX132084.1| Propylea sp. HSL-2016 mitochondrion, partial genome	83	NA	113	3.69201e-18	10	93	8948	9031	15915
seq3636	150	NA	gi|1035157404|gb|KX132084.1| Propylea sp. HSL-2016 mitochondrion, partial genome	83	NA	113	3.69201e-18	4	87	8948	9031	15915
seq3151	151	NA	gi|1035157404|gb|KX132084.1| Propylea sp. HSL-2016 mitochondrion, partial genome	83	NA	113	3.72439e-18	3	86	9031	8948	15915
seq3188	151	NA	gi|399207638|gb|JN661378.1| Amiota femorata isolate SX595 NADH dehydrogenase subunit 2 gene, complete cds; mitochondrial	83	NA	113	3.72439e-18	11	94	398	315	1023
seq3238	151	NA	gi|1035157404|gb|KX132084.1| Propylea sp. HSL-2016 mitochondrion, partial genome	83	NA	113	3.72439e-18	7	90	8948	9031	15915
seq3432	150	NA	gi|1035157404|gb|KX132084.1| Propylea sp. HSL-2016 mitochondrion, partial genome	83	NA	113	3.72439e-18	10	93	8948	9031	15915
seq3636	150	NA	gi|1035157404|gb|KX132084.1| Propylea sp. HSL-2016 mitochondrion, partial genome	83	NA	113	3.72439e-18	4	87	8948	9031	15915
seq2877	152	NA	gi|685042149|emb|LN590674.1| Cyprinus carpio genome assembly common carp genome, scaffold: LG42, chromosome: 42	77	NA	113	3.75678e-18	75	152	13172360	13172285	13570270
seq1746	157	NA	gi|685042149|emb|LN590674.1| Cyprinus carpio genome assembly common carp genome, scaffold: LG42, chromosome: 42	75	NA	113	3.9511e-18	82	157	13172360	13172286	13570270
seq1630	158	NA	gi|685042149|emb|LN590674.1| Cyprinus carpio genome assembly common carp genome, scaffold: LG42, chromosome: 42	74	NA	113	3.9511e-18	84	158	13172360	13172285	13570270
seq1914	156	NA	gi|685042158|emb|LN590683.1| Cyprinus carpio genome assembly common carp genome, scaffold: LG38, chromosome: 38	73	NA	113	3.9511e-18	83	156	4629453	4629380	27918166
seq2679	153	NA	gi|1168054551|gb|KY555145.1| Caulobacter phage Ccr29, complete genome	69	NA	113	3.85394e-18	84	153	150555	150485	229319
seq2233	155	NA	gi|1168054551|gb|KY555145.1| Caulobacter phage Ccr29, complete genome	68	NA	113	3.85394e-18	87	155	150548	150480	229319
seq2341	155	NA	gi|1168054551|gb|KY555145.1| Caulobacter phage Ccr29, complete genome	68	NA	113	3.85394e-18	87	155	150548	150480	229319
seq1622	158	NA	gi|685042175|emb|LN590700.1| Cyprinus carpio genome assembly common carp genome, scaffold: LG10, chromosome: 10	68	NA	113	3.9511e-18	90	158	14033947	14033879	22665327
seq1717	158	NA	gi|916497858|ref|XM_013494305.1| Eimeria mitis hypothetical protein, conserved partial mRNA	68	NA	113	3.9511e-18	90	158	419	351	2355
seq1843	157	NA	gi|685042149|emb|LN590674.1| Cyprinus carpio genome assembly common carp genome, scaffold: LG42, chromosome: 42	68	NA	113	3.9511e-18	89	157	13172354	13172286	13570270
seq1894	157	NA	gi|685042149|emb|LN590674.1| Cyprinus carpio genome assembly common carp genome, scaffold: LG42, chromosome: 42	68	NA	113	3.9511e-18	89	157	13172354	13172286	13570270
seq3217	151	NA	gi|685042149|emb|LN590674.1| Cyprinus carpio genome assembly common carp genome, scaffold: LG42, chromosome: 42	63	NA	113	3.72439e-18	88	151	13172348	13172285	13570270
seq3253	151	NA	gi|1168054551|gb|KY555145.1| Caulobacter phage Ccr29, complete genome	63	NA	113	3.72439e-18	88	151	150542	150479	229319
seq3258	151	NA	gi|1168054551|gb|KY555145.1| Caulobacter phage Ccr29, complete genome	63	NA	113	3.72439e-18	88	151	150542	150479	229319
seq3078	152	NA	gi|685042149|emb|LN590674.1| Cyprinus carpio genome assembly common carp genome, scaffold: LG42, chromosome: 42	63	NA	113	3.75678e-18	89	152	13172348	13172285	13570270
seq2190	155	NA	gi|685042149|emb|LN590674.1| Cyprinus carpio genome assembly common carp genome, scaffold: LG42, chromosome: 42	63	NA	113	3.85394e-18	92	155	13172348	13172285	13570270
seq2247	155	NA	gi|1168054551|gb|KY555145.1| Caulobacter phage Ccr29, complete genome	63	NA	113	3.85394e-18	92	155	150542	150479	229319
seq2359	155	NA	gi|1168054551|gb|KY555145.1| Caulobacter phage Ccr29, complete genome	63	NA	113	3.85394e-18	90	153	150542	150479	229319
seq2366	154	NA	gi|1168054551|gb|KY555145.1| Caulobacter phage Ccr29, complete genome	63	NA	113	3.85394e-18	91	154	150542	150479	229319
seq2682	153	NA	gi|1168054551|gb|KY555145.1| Caulobacter phage Ccr29, complete genome	63	NA	113	3.85394e-18	90	153	150543	150480	229319
seq2748	153	NA	gi|685042149|emb|LN590674.1| Cyprinus carpio genome assembly common carp genome, scaffold: LG42, chromosome: 42	63	NA	113	3.85394e-18	90	153	13172348	13172285	13570270
seq1543	158	NA	gi|1168054551|gb|KY555145.1| Caulobacter phage Ccr29, complete genome	63	NA	113	3.9511e-18	95	158	150542	150479	229319
seq1544	158	NA	gi|685042149|emb|LN590674.1| Cyprinus carpio genome assembly common carp genome, scaffold: LG42, chromosome: 42	63	NA	113	3.9511e-18	95	158	13172348	13172285	13570270
seq1548	158	NA	gi|1168054551|gb|KY555145.1| Caulobacter phage Ccr29, complete genome	63	NA	113	3.9511e-18	95	158	150542	150479	229319
seq1553	158	NA	gi|1168054551|gb|KY555145.1| Caulobacter phage Ccr29, complete genome	63	NA	113	3.9511e-18	95	158	150542	150479	229319
seq1566	158	NA	gi|1168054551|gb|KY555145.1| Caulobacter phage Ccr29, complete genome	63	NA	113	3.9511e-18	95	158	150542	150479	229319
seq1570	158	NA	gi|685042149|emb|LN590674.1| Cyprinus carpio genome assembly common carp genome, scaffold: LG42, chromosome: 42	63	NA	113	3.9511e-18	95	158	13172348	13172285	13570270
seq1586	158	NA	gi|1168054551|gb|KY555145.1| Caulobacter phage Ccr29, complete genome	63	NA	113	3.9511e-18	95	158	150542	150479	229319
seq1587	158	NA	gi|1168054551|gb|KY555145.1| Caulobacter phage Ccr29, complete genome	63	NA	113	3.9511e-18	95	158	150543	150480	229319
seq1588	158	NA	gi|1168054551|gb|KY555145.1| Caulobacter phage Ccr29, complete genome	63	NA	113	3.9511e-18	95	158	150543	150480	229319
seq1589	158	NA	gi|1168054551|gb|KY555145.1| Caulobacter phage Ccr29, complete genome	63	NA	113	3.9511e-18	95	158	150543	150480	229319
seq1593	158	NA	gi|685042149|emb|LN590674.1| Cyprinus carpio genome assembly common carp genome, scaffold: LG42, chromosome: 42	63	NA	113	3.9511e-18	95	158	13172348	13172285	13570270
seq1595	158	NA	gi|1168054551|gb|KY555145.1| Caulobacter phage Ccr29, complete genome	63	NA	113	3.9511e-18	95	158	150542	150479	229319
seq1601	158	NA	gi|685042149|emb|LN590674.1| Cyprinus carpio genome assembly common carp genome, scaffold: LG42, chromosome: 42	63	NA	113	3.9511e-18	95	158	13172348	13172285	13570270
seq1626	158	NA	gi|1168054551|gb|KY555145.1| Caulobacter phage Ccr29, complete genome	63	NA	113	3.9511e-18	95	158	150542	150479	229319
seq1635	158	NA	gi|1168054551|gb|KY555145.1| Caulobacter phage Ccr29, complete genome	63	NA	113	3.9511e-18	95	158	150542	150479	229319
seq1636	158	NA	gi|685042149|emb|LN590674.1| Cyprinus carpio genome assembly common carp genome, scaffold: LG42, chromosome: 42	63	NA	113	3.9511e-18	95	158	13172348	13172285	13570270
seq1637	158	NA	gi|1168054551|gb|KY555145.1| Caulobacter phage Ccr29, complete genome	63	NA	113	3.9511e-18	95	158	150543	150480	229319
seq1644	158	NA	gi|685042149|emb|LN590674.1| Cyprinus carpio genome assembly common carp genome, scaffold: LG42, chromosome: 42	63	NA	113	3.9511e-18	95	158	13172348	13172285	13570270
seq1647	158	NA	gi|685042149|emb|LN590674.1| Cyprinus carpio genome assembly common carp genome, scaffold: LG42, chromosome: 42	63	NA	113	3.9511e-18	95	158	13172348	13172285	13570270
seq1650	158	NA	gi|685042149|emb|LN590674.1| Cyprinus carpio genome assembly common carp genome, scaffold: LG42, chromosome: 42	63	NA	113	3.9511e-18	95	158	13172348	13172285	13570270
seq1653	158	NA	gi|685042149|emb|LN590674.1| Cyprinus carpio genome assembly common carp genome, scaffold: LG42, chromosome: 42	63	NA	113	3.9511e-18	95	158	13172348	13172285	13570270
seq1660	158	NA	gi|685042149|emb|LN590674.1| Cyprinus carpio genome assembly common carp genome, scaffold: LG42, chromosome: 42	63	NA	113	3.9511e-18	95	158	13172348	13172285	13570270
seq1661	158	NA	gi|1168054551|gb|KY555145.1| Caulobacter phage Ccr29, complete genome	63	NA	113	3.9511e-18	95	158	150543	150480	229319
seq1665	158	NA	gi|1168054551|gb|KY555145.1| Caulobacter phage Ccr29, complete genome	63	NA	113	3.9511e-18	95	158	150542	150479	229319
seq1675	158	NA	gi|685042149|emb|LN590674.1| Cyprinus carpio genome assembly common carp genome, scaffold: LG42, chromosome: 42	63	NA	113	3.9511e-18	95	158	13172348	13172285	13570270
seq1682	158	NA	gi|685042149|emb|LN590674.1| Cyprinus carpio genome assembly common carp genome, scaffold: LG42, chromosome: 42	63	NA	113	3.9511e-18	95	158	13172348	13172285	13570270
seq1687	158	NA	gi|1168054551|gb|KY555145.1| Caulobacter phage Ccr29, complete genome	63	NA	113	3.9511e-18	95	158	150542	150479	229319
seq1688	158	NA	gi|1168054551|gb|KY555145.1| Caulobacter phage Ccr29, complete genome	63	NA	113	3.9511e-18	95	158	150542	150479	229319
seq1695	158	NA	gi|1168054551|gb|KY555145.1| Caulobacter phage Ccr29, complete genome	63	NA	113	3.9511e-18	95	158	150543	150480	229319
seq1696	158	NA	gi|685042149|emb|LN590674.1| Cyprinus carpio genome assembly common carp genome, scaffold: LG42, chromosome: 42	63	NA	113	3.9511e-18	95	158	13172348	13172285	13570270
seq1697	158	NA	gi|1168054551|gb|KY555145.1| Caulobacter phage Ccr29, complete genome	63	NA	113	3.9511e-18	95	158	150543	150480	229319
seq1702	158	NA	gi|685042149|emb|LN590674.1| Cyprinus carpio genome assembly common carp genome, scaffold: LG42, chromosome: 42	63	NA	113	3.9511e-18	95	158	13172348	13172285	13570270
seq1703	158	NA	gi|685042149|emb|LN590674.1| Cyprinus carpio genome assembly common carp genome, scaffold: LG42, chromosome: 42	63	NA	113	3.9511e-18	95	158	13172348	13172285	13570270
seq1710	158	NA	gi|685042149|emb|LN590674.1| Cyprinus carpio genome assembly common carp genome, scaffold: LG42, chromosome: 42	63	NA	113	3.9511e-18	95	158	13172348	13172285	13570270
seq1713	158	NA	gi|685042149|emb|LN590674.1| Cyprinus carpio genome assembly common carp genome, scaffold: LG42, chromosome: 42	63	NA	113	3.9511e-18	95	158	13172348	13172285	13570270
seq1718	158	NA	gi|685042149|emb|LN590674.1| Cyprinus carpio genome assembly common carp genome, scaffold: LG42, chromosome: 42	63	NA	113	3.9511e-18	95	158	13172348	13172285	13570270
seq1720	158	NA	gi|1168054551|gb|KY555145.1| Caulobacter phage Ccr29, complete genome	63	NA	113	3.9511e-18	95	158	150542	150479	229319
seq1723	158	NA	gi|685042149|emb|LN590674.1| Cyprinus carpio genome assembly common carp genome, scaffold: LG42, chromosome: 42	63	NA	113	3.9511e-18	95	158	13172348	13172285	13570270
seq1724	158	NA	gi|1168054551|gb|KY555145.1| Caulobacter phage Ccr29, complete genome	63	NA	113	3.9511e-18	95	158	150543	150480	229319
seq1759	157	NA	gi|1168054551|gb|KY555145.1| Caulobacter phage Ccr29, complete genome	63	NA	113	3.9511e-18	94	157	150544	150481	229319
seq1785	157	NA	gi|1168054551|gb|KY555145.1| Caulobacter phage Ccr29, complete genome	63	NA	113	3.9511e-18	94	157	150542	150479	229319
seq1800	157	NA	gi|685042149|emb|LN590674.1| Cyprinus carpio genome assembly common carp genome, scaffold: LG42, chromosome: 42	63	NA	113	3.9511e-18	94	157	13172349	13172286	13570270
seq1807	157	NA	gi|1168054551|gb|KY555145.1| Caulobacter phage Ccr29, complete genome	63	NA	113	3.9511e-18	94	157	150544	150481	229319
seq1822	157	NA	gi|1168054551|gb|KY555145.1| Caulobacter phage Ccr29, complete genome	63	NA	113	3.9511e-18	94	157	150544	150481	229319
seq1836	157	NA	gi|1168054551|gb|KY555145.1| Caulobacter phage Ccr29, complete genome	63	NA	113	3.9511e-18	94	157	150544	150481	229319
seq1845	157	NA	gi|685042149|emb|LN590674.1| Cyprinus carpio genome assembly common carp genome, scaffold: LG42, chromosome: 42	63	NA	113	3.9511e-18	94	157	13172348	13172285	13570270
seq1850	157	NA	gi|685042149|emb|LN590674.1| Cyprinus carpio genome assembly common carp genome, scaffold: LG42, chromosome: 42	63	NA	113	3.9511e-18	94	157	13172349	13172286	13570270
seq2042	156	NA	gi|1168054551|gb|KY555145.1| Caulobacter phage Ccr29, complete genome	63	NA	113	3.9511e-18	93	156	150545	150482	229319
seq2058	156	NA	gi|1168054551|gb|KY555145.1| Caulobacter phage Ccr29, complete genome	63	NA	113	3.9511e-18	93	156	150542	150479	229319
seq1122	161	NA	gi|1168054551|gb|KY555145.1| Caulobacter phage Ccr29, complete genome	63	NA	113	4.11303e-18	96	159	150542	150479	229319
seq1139	161	NA	gi|1168054551|gb|KY555145.1| Caulobacter phage Ccr29, complete genome	63	NA	113	4.11303e-18	96	159	150542	150479	229319
seq1203	161	NA	gi|1168054551|gb|KY555145.1| Caulobacter phage Ccr29, complete genome	63	NA	113	4.11303e-18	96	159	150542	150479	229319
seq1363	159	NA	gi|1168054551|gb|KY555145.1| Caulobacter phage Ccr29, complete genome	63	NA	113	4.11303e-18	96	159	150542	150479	229319
seq1370	159	NA	gi|1168054551|gb|KY555145.1| Caulobacter phage Ccr29, complete genome	63	NA	113	4.11303e-18	96	159	150542	150479	229319
seq1371	159	NA	gi|1168054551|gb|KY555145.1| Caulobacter phage Ccr29, complete genome	63	NA	113	4.11303e-18	96	159	150542	150479	229319
seq1375	159	NA	gi|1168054551|gb|KY555145.1| Caulobacter phage Ccr29, complete genome	63	NA	113	4.11303e-18	96	159	150542	150479	229319
seq1381	159	NA	gi|1168054551|gb|KY555145.1| Caulobacter phage Ccr29, complete genome	63	NA	113	4.11303e-18	96	159	150542	150479	229319
seq1385	159	NA	gi|1168054551|gb|KY555145.1| Caulobacter phage Ccr29, complete genome	63	NA	113	4.11303e-18	96	159	150542	150479	229319
seq1386	159	NA	gi|1168054551|gb|KY555145.1| Caulobacter phage Ccr29, complete genome	63	NA	113	4.11303e-18	96	159	150542	150479	229319
seq1390	159	NA	gi|1168054551|gb|KY555145.1| Caulobacter phage Ccr29, complete genome	63	NA	113	4.11303e-18	96	159	150542	150479	229319
seq1393	159	NA	gi|1168054551|gb|KY555145.1| Caulobacter phage Ccr29, complete genome	63	NA	113	4.11303e-18	96	159	150542	150479	229319
seq1398	159	NA	gi|1168054551|gb|KY555145.1| Caulobacter phage Ccr29, complete genome	63	NA	113	4.11303e-18	96	159	150542	150479	229319
seq1399	159	NA	gi|1168054551|gb|KY555145.1| Caulobacter phage Ccr29, complete genome	63	NA	113	4.11303e-18	96	159	150542	150479	229319
seq1406	159	NA	gi|1168054551|gb|KY555145.1| Caulobacter phage Ccr29, complete genome	63	NA	113	4.11303e-18	96	159	150542	150479	229319
seq1414	159	NA	gi|1168054551|gb|KY555145.1| Caulobacter phage Ccr29, complete genome	63	NA	113	4.11303e-18	96	159	150542	150479	229319
seq1433	159	NA	gi|1168054551|gb|KY555145.1| Caulobacter phage Ccr29, complete genome	63	NA	113	4.11303e-18	96	159	150542	150479	229319
seq1439	159	NA	gi|1168054551|gb|KY555145.1| Caulobacter phage Ccr29, complete genome	63	NA	113	4.11303e-18	96	159	150542	150479	229319
seq1441	159	NA	gi|1168054551|gb|KY555145.1| Caulobacter phage Ccr29, complete genome	63	NA	113	4.11303e-18	96	159	150542	150479	229319
seq1451	159	NA	gi|1168054551|gb|KY555145.1| Caulobacter phage Ccr29, complete genome	63	NA	113	4.11303e-18	96	159	150542	150479	229319
seq1453	159	NA	gi|1168054551|gb|KY555145.1| Caulobacter phage Ccr29, complete genome	63	NA	113	4.11303e-18	96	159	150542	150479	229319
seq1454	159	NA	gi|1168054551|gb|KY555145.1| Caulobacter phage Ccr29, complete genome	63	NA	113	4.11303e-18	96	159	150542	150479	229319
seq1458	159	NA	gi|1168054551|gb|KY555145.1| Caulobacter phage Ccr29, complete genome	63	NA	113	4.11303e-18	1	64	150479	150542	229319
seq1465	159	NA	gi|1168054551|gb|KY555145.1| Caulobacter phage Ccr29, complete genome	63	NA	113	4.11303e-18	96	159	150542	150479	229319
seq1471	159	NA	gi|1168054551|gb|KY555145.1| Caulobacter phage Ccr29, complete genome	63	NA	113	4.11303e-18	96	159	150542	150479	229319
seq1472	159	NA	gi|1168054551|gb|KY555145.1| Caulobacter phage Ccr29, complete genome	63	NA	113	4.11303e-18	96	159	150542	150479	229319
seq1475	159	NA	gi|1168054551|gb|KY555145.1| Caulobacter phage Ccr29, complete genome	63	NA	113	4.11303e-18	96	159	150542	150479	229319
seq1482	159	NA	gi|1168054551|gb|KY555145.1| Caulobacter phage Ccr29, complete genome	63	NA	113	4.11303e-18	96	159	150542	150479	229319
seq1496	159	NA	gi|1168054551|gb|KY555145.1| Caulobacter phage Ccr29, complete genome	63	NA	113	4.11303e-18	96	159	150542	150479	229319
seq1497	159	NA	gi|1168054551|gb|KY555145.1| Caulobacter phage Ccr29, complete genome	63	NA	113	4.11303e-18	96	159	150542	150479	229319
seq1508	159	NA	gi|1168054551|gb|KY555145.1| Caulobacter phage Ccr29, complete genome	63	NA	113	4.11303e-18	96	159	150542	150479	229319
seq1509	159	NA	gi|1168054551|gb|KY555145.1| Caulobacter phage Ccr29, complete genome	63	NA	113	4.11303e-18	96	159	150542	150479	229319
seq1526	159	NA	gi|1168054551|gb|KY555145.1| Caulobacter phage Ccr29, complete genome	63	NA	113	4.11303e-18	96	159	150542	150479	229319
seq3129	151	NA	gi|307335172|gb|HQ184265.1| Protantigius superans mitochondrion, complete genome	100	NA	112	3.72439e-18	1	101	3488	3588	15248
seq2853	152	NA	gi|1145996447|gb|KY224462.1| Astalotermes sp. BDIT120 mitochondrion, complete genome	95	NA	112	3.75678e-18	1	96	8433	8528	14950
seq2421	154	NA	gi|758821662|gb|KM983335.1| Bugula neritina mitochondrion, complete genome	95	NA	112	3.85394e-18	1	96	10187	10282	15254
seq1985	156	NA	gi|1418578925|ref|NC_037786.1| Anopheles rangeli clone AC01_10 mitochondrion, complete genome >gi|1380942909|gb|MF381582.1| Anopheles rangeli clone AC01_10 mitochondrion, complete genome	95	NA	112	3.9511e-18	1	96	9580	9485	15386
seq3269	151	NA	gi|338797642|dbj|AP012024.1| Centromochlus perugiae mitochondrial DNA, complete genome	90	NA	112	3.72439e-18	3	93	9569	9479	16677
seq2573	153	NA	gi|1430505662|ref|XM_025746432.1| PREDICTED: Athalia rosae NADH-ubiquinone oxidoreductase chain 4-like (LOC112694905), partial mRNA	85	NA	112	3.85394e-18	10	95	500	585	1080
seq3644	150	NA	gi|1200754194|gb|MF073207.1| Meroptera pravella voucher JBWM0363025 mitochondrion, complete genome	82	NA	112	3.69201e-18	17	99	8398	8482	15260
seq3644	150	NA	gi|1200754194|gb|MF073207.1| Meroptera pravella voucher JBWM0363025 mitochondrion, complete genome	82	NA	112	3.72439e-18	17	99	8398	8482	15260
seq2307	155	NA	gi|209167802|gb|EU750946.1| Scotophilus heathii voucher MVZ 176513 cytochrome b (cytb) gene, complete cds; mitochondrial	70	NA	112	3.85394e-18	2	72	107	177	1140
seq1876	157	NA	gi|685042149|emb|LN590674.1| Cyprinus carpio genome assembly common carp genome, scaffold: LG42, chromosome: 42	66	NA	112	3.9511e-18	91	157	13172353	13172286	13570270
seq2154	155	NA	gi|685042149|emb|LN590674.1| Cyprinus carpio genome assembly common carp genome, scaffold: LG42, chromosome: 42	65	NA	112	3.85394e-18	90	155	13172353	13172288	13570270
seq2172	155	NA	gi|685046718|emb|LN595243.1| Cyprinus carpio genome assembly common carp genome ,scaffold 000012284	65	NA	112	3.85394e-18	90	155	104396	104461	178886
seq2351	155	NA	gi|685042149|emb|LN590674.1| Cyprinus carpio genome assembly common carp genome, scaffold: LG42, chromosome: 42	65	NA	112	3.85394e-18	90	155	13172353	13172288	13570270
seq2514	154	NA	gi|1168054551|gb|KY555145.1| Caulobacter phage Ccr29, complete genome	65	NA	112	3.85394e-18	89	154	150546	150481	229319
seq1788	157	NA	gi|685042149|emb|LN590674.1| Cyprinus carpio genome assembly common carp genome, scaffold: LG42, chromosome: 42	65	NA	112	3.9511e-18	92	157	13172351	13172286	13570270
seq1821	157	NA	gi|1168054551|gb|KY555145.1| Caulobacter phage Ccr29, complete genome	65	NA	112	3.9511e-18	92	157	150546	150481	229319
seq1824	157	NA	gi|1168054551|gb|KY555145.1| Caulobacter phage Ccr29, complete genome	65	NA	112	3.9511e-18	92	157	150546	150481	229319
seq1827	157	NA	gi|685042149|emb|LN590674.1| Cyprinus carpio genome assembly common carp genome, scaffold: LG42, chromosome: 42	65	NA	112	3.9511e-18	92	157	13172351	13172286	13570270
seq1900	157	NA	gi|1168054551|gb|KY555145.1| Caulobacter phage Ccr29, complete genome	65	NA	112	3.9511e-18	92	157	150545	150480	229319
seq2059	156	NA	gi|1168054551|gb|KY555145.1| Caulobacter phage Ccr29, complete genome	65	NA	112	3.9511e-18	91	156	150547	150482	229319
seq2064	156	NA	gi|685042149|emb|LN590674.1| Cyprinus carpio genome assembly common carp genome, scaffold: LG42, chromosome: 42	65	NA	112	3.9511e-18	91	156	13172352	13172287	13570270
seq1469	159	NA	gi|1168054551|gb|KY555145.1| Caulobacter phage Ccr29, complete genome	65	NA	112	4.11303e-18	94	159	150544	150479	229319
seq3610	150	NA	gi|237859117|gb|FJ422789.1| Nycteridopsylla iae 12S ribosomal RNA gene, partial sequence; mitochondrial	94	NA	111	1.28864e-17	1	95	131	38	361
seq3610	150	NA	gi|237859117|gb|FJ422789.1| Nycteridopsylla iae 12S ribosomal RNA gene, partial sequence; mitochondrial	94	NA	111	1.29994e-17	1	95	131	38	361
seq2062	156	NA	gi|1268371737|gb|MF438136.1| Sparus aurata mitochondrion, partial genome	92	NA	111	1.37907e-17	1	93	2401	2309	4560
seq3591	150	NA	gi|1200754194|gb|MF073207.1| Meroptera pravella voucher JBWM0363025 mitochondrion, complete genome	77	NA	111	1.28864e-17	16	93	8398	8475	15260
seq3618	150	NA	gi|1200754194|gb|MF073207.1| Meroptera pravella voucher JBWM0363025 mitochondrion, complete genome	77	NA	111	1.28864e-17	12	89	8398	8475	15260
seq3261	151	NA	gi|1200754194|gb|MF073207.1| Meroptera pravella voucher JBWM0363025 mitochondrion, complete genome	77	NA	111	1.29994e-17	13	90	8398	8475	15260
seq3591	150	NA	gi|1200754194|gb|MF073207.1| Meroptera pravella voucher JBWM0363025 mitochondrion, complete genome	77	NA	111	1.29994e-17	16	93	8398	8475	15260
seq3618	150	NA	gi|1200754194|gb|MF073207.1| Meroptera pravella voucher JBWM0363025 mitochondrion, complete genome	77	NA	111	1.29994e-17	12	89	8398	8475	15260
seq2211	155	NA	gi|685049565|emb|LN598077.1| Cyprinus carpio genome assembly common carp genome ,scaffold 000001785	77	NA	111	1.34516e-17	78	155	26384	26307	46384
seq1973	156	NA	gi|685042180|emb|LN590705.1| Cyprinus carpio genome assembly common carp genome, scaffold: LG11, chromosome: 11	72	NA	111	1.37907e-17	84	156	2155393	2155465	19054100
seq1981	156	NA	gi|685042180|emb|LN590705.1| Cyprinus carpio genome assembly common carp genome, scaffold: LG11, chromosome: 11	72	NA	111	1.37907e-17	84	156	2155393	2155465	19054100
seq2206	155	NA	gi|1168054551|gb|KY555145.1| Caulobacter phage Ccr29, complete genome	69	NA	111	1.34516e-17	86	155	150549	150481	229319
seq2183	155	NA	gi|1510266831|gb|MG823616.1| Hilara abdominalis voucher AJ7E cytochrome b (cytb) gene, partial cds; mitochondrial	67	NA	111	1.34516e-17	28	95	149	82	433
seq2199	155	NA	gi|685042149|emb|LN590674.1| Cyprinus carpio genome assembly common carp genome, scaffold: LG42, chromosome: 42	67	NA	111	1.34516e-17	88	155	13172355	13172288	13570270
seq1925	156	NA	gi|916497858|ref|XM_013494305.1| Eimeria mitis hypothetical protein, conserved partial mRNA	67	NA	111	1.37907e-17	89	156	420	353	2355
seq3184	151	NA	gi|1149552917|gb|KY131831.1| Bactrocera depressa mitochondrion, complete genome	64	NA	111	1.29994e-17	31	95	142	205	15832
seq3499	150	NA	gi|1168054551|gb|KY555145.1| Caulobacter phage Ccr29, complete genome	62	NA	111	1.28864e-17	88	150	150542	150480	229319
seq3664	150	NA	gi|1168054551|gb|KY555145.1| Caulobacter phage Ccr29, complete genome	62	NA	111	1.28864e-17	88	150	150543	150481	229319
seq3499	150	NA	gi|1168054551|gb|KY555145.1| Caulobacter phage Ccr29, complete genome	62	NA	111	1.29994e-17	88	150	150542	150480	229319
seq3664	150	NA	gi|1168054551|gb|KY555145.1| Caulobacter phage Ccr29, complete genome	62	NA	111	1.29994e-17	88	150	150543	150481	229319
seq2969	152	NA	gi|1168054551|gb|KY555145.1| Caulobacter phage Ccr29, complete genome	62	NA	111	1.31124e-17	90	152	150542	150480	229319
seq3044	152	NA	gi|1168054551|gb|KY555145.1| Caulobacter phage Ccr29, complete genome	62	NA	111	1.31124e-17	90	152	150542	150480	229319
seq2232	155	NA	gi|685042149|emb|LN590674.1| Cyprinus carpio genome assembly common carp genome, scaffold: LG42, chromosome: 42	62	NA	111	1.34516e-17	93	155	13172348	13172286	13570270
seq2269	155	NA	gi|1168054551|gb|KY555145.1| Caulobacter phage Ccr29, complete genome	62	NA	111	1.34516e-17	93	155	150542	150480	229319
seq2277	155	NA	gi|685042149|emb|LN590674.1| Cyprinus carpio genome assembly common carp genome, scaffold: LG42, chromosome: 42	62	NA	111	1.34516e-17	93	155	13172348	13172286	13570270
seq2354	155	NA	gi|1168054551|gb|KY555145.1| Caulobacter phage Ccr29, complete genome	62	NA	111	1.34516e-17	93	155	150545	150483	229319
seq2460	154	NA	gi|685042149|emb|LN590674.1| Cyprinus carpio genome assembly common carp genome, scaffold: LG42, chromosome: 42	62	NA	111	1.34516e-17	1	63	13172289	13172351	13570270
seq2520	154	NA	gi|685042149|emb|LN590674.1| Cyprinus carpio genome assembly common carp genome, scaffold: LG42, chromosome: 42	62	NA	111	1.34516e-17	92	154	13172351	13172289	13570270
seq1552	158	NA	gi|1168054551|gb|KY555145.1| Caulobacter phage Ccr29, complete genome	62	NA	111	1.37907e-17	96	158	150542	150480	229319
seq1555	158	NA	gi|1168054551|gb|KY555145.1| Caulobacter phage Ccr29, complete genome	62	NA	111	1.37907e-17	96	158	150542	150480	229319
seq1565	158	NA	gi|1168054551|gb|KY555145.1| Caulobacter phage Ccr29, complete genome	62	NA	111	1.37907e-17	96	158	150542	150480	229319
seq1569	158	NA	gi|1168054551|gb|KY555145.1| Caulobacter phage Ccr29, complete genome	62	NA	111	1.37907e-17	96	158	150542	150480	229319
seq1581	158	NA	gi|1168054551|gb|KY555145.1| Caulobacter phage Ccr29, complete genome	62	NA	111	1.37907e-17	96	158	150542	150480	229319
seq1599	158	NA	gi|1168054551|gb|KY555145.1| Caulobacter phage Ccr29, complete genome	62	NA	111	1.37907e-17	96	158	150542	150480	229319
seq1620	158	NA	gi|1168054551|gb|KY555145.1| Caulobacter phage Ccr29, complete genome	62	NA	111	1.37907e-17	96	158	150542	150480	229319
seq1621	158	NA	gi|1168054551|gb|KY555145.1| Caulobacter phage Ccr29, complete genome	62	NA	111	1.37907e-17	96	158	150542	150480	229319
seq1623	158	NA	gi|1168054551|gb|KY555145.1| Caulobacter phage Ccr29, complete genome	62	NA	111	1.37907e-17	96	158	150542	150480	229319
seq1627	158	NA	gi|1168054551|gb|KY555145.1| Caulobacter phage Ccr29, complete genome	62	NA	111	1.37907e-17	96	158	150542	150480	229319
seq1629	158	NA	gi|1168054551|gb|KY555145.1| Caulobacter phage Ccr29, complete genome	62	NA	111	1.37907e-17	96	158	150542	150480	229319
seq1633	158	NA	gi|1168054551|gb|KY555145.1| Caulobacter phage Ccr29, complete genome	62	NA	111	1.37907e-17	96	158	150542	150480	229319
seq1640	158	NA	gi|1168054551|gb|KY555145.1| Caulobacter phage Ccr29, complete genome	62	NA	111	1.37907e-17	96	158	150542	150480	229319
seq1646	158	NA	gi|1168054551|gb|KY555145.1| Caulobacter phage Ccr29, complete genome	62	NA	111	1.37907e-17	96	158	150542	150480	229319
seq1666	158	NA	gi|1168054551|gb|KY555145.1| Caulobacter phage Ccr29, complete genome	62	NA	111	1.37907e-17	96	158	150542	150480	229319
seq1668	158	NA	gi|685042149|emb|LN590674.1| Cyprinus carpio genome assembly common carp genome, scaffold: LG42, chromosome: 42	62	NA	111	1.37907e-17	96	158	13172348	13172286	13570270
seq1669	158	NA	gi|1168054551|gb|KY555145.1| Caulobacter phage Ccr29, complete genome	62	NA	111	1.37907e-17	96	158	150542	150480	229319
seq1674	158	NA	gi|1168054551|gb|KY555145.1| Caulobacter phage Ccr29, complete genome	62	NA	111	1.37907e-17	96	158	150542	150480	229319
seq1676	158	NA	gi|1168054551|gb|KY555145.1| Caulobacter phage Ccr29, complete genome	62	NA	111	1.37907e-17	96	158	150542	150480	229319
seq1677	158	NA	gi|1168054551|gb|KY555145.1| Caulobacter phage Ccr29, complete genome	62	NA	111	1.37907e-17	96	158	150542	150480	229319
seq1685	158	NA	gi|1168054551|gb|KY555145.1| Caulobacter phage Ccr29, complete genome	62	NA	111	1.37907e-17	96	158	150542	150480	229319
seq1698	158	NA	gi|1168054551|gb|KY555145.1| Caulobacter phage Ccr29, complete genome	62	NA	111	1.37907e-17	96	158	150542	150480	229319
seq1699	158	NA	gi|1168054551|gb|KY555145.1| Caulobacter phage Ccr29, complete genome	62	NA	111	1.37907e-17	96	158	150542	150480	229319
seq1704	158	NA	gi|1168054551|gb|KY555145.1| Caulobacter phage Ccr29, complete genome	62	NA	111	1.37907e-17	96	158	150542	150480	229319
seq1705	158	NA	gi|1168054551|gb|KY555145.1| Caulobacter phage Ccr29, complete genome	62	NA	111	1.37907e-17	96	158	150542	150480	229319
seq1719	158	NA	gi|1168054551|gb|KY555145.1| Caulobacter phage Ccr29, complete genome	62	NA	111	1.37907e-17	96	158	150542	150480	229319
seq1729	157	NA	gi|1168054551|gb|KY555145.1| Caulobacter phage Ccr29, complete genome	62	NA	111	1.37907e-17	95	157	150542	150480	229319
seq1731	157	NA	gi|685042149|emb|LN590674.1| Cyprinus carpio genome assembly common carp genome, scaffold: LG42, chromosome: 42	62	NA	111	1.37907e-17	95	157	13172348	13172286	13570270
seq1735	157	NA	gi|685042149|emb|LN590674.1| Cyprinus carpio genome assembly common carp genome, scaffold: LG42, chromosome: 42	62	NA	111	1.37907e-17	95	157	13172348	13172286	13570270
seq1740	157	NA	gi|685042149|emb|LN590674.1| Cyprinus carpio genome assembly common carp genome, scaffold: LG42, chromosome: 42	62	NA	111	1.37907e-17	95	157	13172348	13172286	13570270
seq1741	157	NA	gi|685042149|emb|LN590674.1| Cyprinus carpio genome assembly common carp genome, scaffold: LG42, chromosome: 42	62	NA	111	1.37907e-17	95	157	13172348	13172286	13570270
seq1747	157	NA	gi|1168054551|gb|KY555145.1| Caulobacter phage Ccr29, complete genome	62	NA	111	1.37907e-17	95	157	150543	150481	229319
seq1760	157	NA	gi|685042149|emb|LN590674.1| Cyprinus carpio genome assembly common carp genome, scaffold: LG42, chromosome: 42	62	NA	111	1.37907e-17	95	157	13172348	13172286	13570270
seq1763	157	NA	gi|1168054551|gb|KY555145.1| Caulobacter phage Ccr29, complete genome	62	NA	111	1.37907e-17	95	157	150543	150481	229319
seq1764	157	NA	gi|1168054551|gb|KY555145.1| Caulobacter phage Ccr29, complete genome	62	NA	111	1.37907e-17	95	157	150543	150481	229319
seq1765	157	NA	gi|685042149|emb|LN590674.1| Cyprinus carpio genome assembly common carp genome, scaffold: LG42, chromosome: 42	62	NA	111	1.37907e-17	95	157	13172348	13172286	13570270
seq1786	157	NA	gi|1168054551|gb|KY555145.1| Caulobacter phage Ccr29, complete genome	62	NA	111	1.37907e-17	95	157	150543	150481	229319
seq1791	157	NA	gi|685042149|emb|LN590674.1| Cyprinus carpio genome assembly common carp genome, scaffold: LG42, chromosome: 42	62	NA	111	1.37907e-17	95	157	13172348	13172286	13570270
seq1797	157	NA	gi|1168054551|gb|KY555145.1| Caulobacter phage Ccr29, complete genome	62	NA	111	1.37907e-17	95	157	150543	150481	229319
seq1809	157	NA	gi|685042149|emb|LN590674.1| Cyprinus carpio genome assembly common carp genome, scaffold: LG42, chromosome: 42	62	NA	111	1.37907e-17	95	157	13172348	13172286	13570270
seq1811	157	NA	gi|685042149|emb|LN590674.1| Cyprinus carpio genome assembly common carp genome, scaffold: LG42, chromosome: 42	62	NA	111	1.37907e-17	95	157	13172348	13172286	13570270
seq1832	157	NA	gi|1168054551|gb|KY555145.1| Caulobacter phage Ccr29, complete genome	62	NA	111	1.37907e-17	95	157	150543	150481	229319
seq1833	157	NA	gi|685042149|emb|LN590674.1| Cyprinus carpio genome assembly common carp genome, scaffold: LG42, chromosome: 42	62	NA	111	1.37907e-17	95	157	13172348	13172286	13570270
seq1844	157	NA	gi|685042149|emb|LN590674.1| Cyprinus carpio genome assembly common carp genome, scaffold: LG42, chromosome: 42	62	NA	111	1.37907e-17	95	157	13172348	13172286	13570270
seq1853	157	NA	gi|1168054551|gb|KY555145.1| Caulobacter phage Ccr29, complete genome	62	NA	111	1.37907e-17	95	157	150542	150480	229319
seq1855	157	NA	gi|685042149|emb|LN590674.1| Cyprinus carpio genome assembly common carp genome, scaffold: LG42, chromosome: 42	62	NA	111	1.37907e-17	95	157	13172348	13172286	13570270
seq1859	157	NA	gi|1168054551|gb|KY555145.1| Caulobacter phage Ccr29, complete genome	62	NA	111	1.37907e-17	95	157	150543	150481	229319
seq1866	157	NA	gi|685042149|emb|LN590674.1| Cyprinus carpio genome assembly common carp genome, scaffold: LG42, chromosome: 42	62	NA	111	1.37907e-17	95	157	13172348	13172286	13570270
seq1872	157	NA	gi|685042149|emb|LN590674.1| Cyprinus carpio genome assembly common carp genome, scaffold: LG42, chromosome: 42	62	NA	111	1.37907e-17	95	157	13172348	13172286	13570270
seq1879	157	NA	gi|685042149|emb|LN590674.1| Cyprinus carpio genome assembly common carp genome, scaffold: LG42, chromosome: 42	62	NA	111	1.37907e-17	95	157	13172348	13172286	13570270
seq1895	157	NA	gi|685042149|emb|LN590674.1| Cyprinus carpio genome assembly common carp genome, scaffold: LG42, chromosome: 42	62	NA	111	1.37907e-17	95	157	13172348	13172286	13570270
seq1933	156	NA	gi|685042149|emb|LN590674.1| Cyprinus carpio genome assembly common carp genome, scaffold: LG42, chromosome: 42	62	NA	111	1.37907e-17	94	156	13172348	13172286	13570270
seq1944	156	NA	gi|1168054551|gb|KY555145.1| Caulobacter phage Ccr29, complete genome	62	NA	111	1.37907e-17	94	156	150542	150480	229319
seq1951	156	NA	gi|1168054551|gb|KY555145.1| Caulobacter phage Ccr29, complete genome	62	NA	111	1.37907e-17	94	156	150544	150482	229319
seq1972	156	NA	gi|685042149|emb|LN590674.1| Cyprinus carpio genome assembly common carp genome, scaffold: LG42, chromosome: 42	62	NA	111	1.37907e-17	94	156	13172348	13172286	13570270
seq1976	156	NA	gi|1168054551|gb|KY555145.1| Caulobacter phage Ccr29, complete genome	62	NA	111	1.37907e-17	94	156	150544	150482	229319
seq1978	156	NA	gi|685042149|emb|LN590674.1| Cyprinus carpio genome assembly common carp genome, scaffold: LG42, chromosome: 42	62	NA	111	1.37907e-17	94	156	13172348	13172286	13570270
seq2002	156	NA	gi|685042149|emb|LN590674.1| Cyprinus carpio genome assembly common carp genome, scaffold: LG42, chromosome: 42	62	NA	111	1.37907e-17	94	156	13172349	13172287	13570270
seq2020	156	NA	gi|685042149|emb|LN590674.1| Cyprinus carpio genome assembly common carp genome, scaffold: LG42, chromosome: 42	62	NA	111	1.37907e-17	94	156	13172349	13172287	13570270
seq2054	156	NA	gi|685042149|emb|LN590674.1| Cyprinus carpio genome assembly common carp genome, scaffold: LG42, chromosome: 42	62	NA	111	1.37907e-17	94	156	13172348	13172286	13570270
seq2072	156	NA	gi|1168054551|gb|KY555145.1| Caulobacter phage Ccr29, complete genome	62	NA	111	1.37907e-17	94	156	150542	150480	229319
seq2077	156	NA	gi|1168054551|gb|KY555145.1| Caulobacter phage Ccr29, complete genome	62	NA	111	1.37907e-17	94	156	150542	150480	229319
seq2101	156	NA	gi|1168054551|gb|KY555145.1| Caulobacter phage Ccr29, complete genome	62	NA	111	1.37907e-17	94	156	150544	150482	229319
seq2124	156	NA	gi|685042149|emb|LN590674.1| Cyprinus carpio genome assembly common carp genome, scaffold: LG42, chromosome: 42	62	NA	111	1.37907e-17	94	156	13172349	13172287	13570270
seq344	191	NA	gi|685042149|emb|LN590674.1| Cyprinus carpio genome assembly common carp genome, scaffold: LG42, chromosome: 42	62	NA	111	4.50908e-17	129	191	13172348	13172286	13570270
seq192	213	NA	gi|1048040034|ref|XM_017621396.1| PREDICTED: Rhagoletis zephyria uncharacterized LOC108366908 (LOC108366908), partial mRNA	139	NA	110	4.50908e-17	1	140	3007	3146	3945
seq3109	151	NA	gi|225579999|gb|FJ770209.1| Camponotus albivillosus voucher Chang Lin 22.iv.2008 cytochrome b (Cytb) gene, partial cds; mitochondrial	94	NA	110	1.29994e-17	1	95	23	117	468
seq2579	153	NA	gi|1009072082|gb|KU932179.1| Thricops simplex isolate Hydro_24 cytochrome b (cytB) gene, partial cds; mitochondrial	94	NA	110	1.34516e-17	1	95	71	165	1044
seq3583	150	NA	gi|1134613016|gb|KX943380.1| Oulema melanopus mitochondrion, partial genome	89	NA	110	1.28864e-17	2	91	5777	5688	6642
seq3624	150	NA	gi|1004606771|gb|KT225291.1| Atylotus miser mitochondrion, complete genome	89	NA	110	1.28864e-17	4	93	10589	10678	15858
seq3583	150	NA	gi|1134613016|gb|KX943380.1| Oulema melanopus mitochondrion, partial genome	89	NA	110	1.29994e-17	2	91	5777	5688	6642
seq3624	150	NA	gi|1004606771|gb|KT225291.1| Atylotus miser mitochondrion, complete genome	89	NA	110	1.29994e-17	4	93	10589	10678	15858
seq2034	156	NA	gi|171879736|gb|EU443642.1| Chromatomyia horticola isolate ZJ-1 cytochrome oxidase subunit I (COI) gene, partial cds; and tRNA-Leu gene, partial sequence; mitochondrial	89	NA	110	1.37907e-17	3	92	1533	1444	1534
seq3305	151	NA	gi|685042175|emb|LN590700.1| Cyprinus carpio genome assembly common carp genome, scaffold: LG10, chromosome: 10	86	NA	110	1.29994e-17	65	151	15778508	15778593	22665327
seq2395	154	NA	gi|685042175|emb|LN590700.1| Cyprinus carpio genome assembly common carp genome, scaffold: LG10, chromosome: 10	86	NA	110	1.34516e-17	68	154	15778508	15778596	22665327
seq2343	155	NA	gi|685042149|emb|LN590674.1| Cyprinus carpio genome assembly common carp genome, scaffold: LG42, chromosome: 42	71	NA	110	1.34516e-17	84	155	13172358	13172288	13570270
seq2970	152	NA	gi|916497858|ref|XM_013494305.1| Eimeria mitis hypothetical protein, conserved partial mRNA	69	NA	110	1.31124e-17	83	152	422	353	2355
seq2210	155	NA	gi|685042530|emb|LN591055.1| Cyprinus carpio genome assembly common carp genome ,scaffold 000001389	69	NA	110	1.34516e-17	86	155	361344	361275	449877
seq2273	155	NA	gi|685042206|emb|LN590731.1| Cyprinus carpio genome assembly common carp genome ,scaffold 000000050	69	NA	110	1.34516e-17	86	155	347600	347669	768445
seq1950	156	NA	gi|685042149|emb|LN590674.1| Cyprinus carpio genome assembly common carp genome, scaffold: LG42, chromosome: 42	65	NA	110	1.37907e-17	91	156	13172353	13172287	13570270
seq3175	151	NA	gi|1168054551|gb|KY555145.1| Caulobacter phage Ccr29, complete genome	64	NA	110	1.29994e-17	87	151	150547	150483	229319
seq2223	155	NA	gi|685042149|emb|LN590674.1| Cyprinus carpio genome assembly common carp genome, scaffold: LG42, chromosome: 42	64	NA	110	1.34516e-17	91	155	13172352	13172288	13570270
seq2330	155	NA	gi|916497858|ref|XM_013494305.1| Eimeria mitis hypothetical protein, conserved partial mRNA	64	NA	110	1.34516e-17	91	155	417	353	2355
seq2331	155	NA	gi|685042149|emb|LN590674.1| Cyprinus carpio genome assembly common carp genome, scaffold: LG42, chromosome: 42	64	NA	110	1.34516e-17	91	155	13172352	13172288	13570270
seq2516	154	NA	gi|1168054551|gb|KY555145.1| Caulobacter phage Ccr29, complete genome	64	NA	110	1.34516e-17	90	154	150547	150483	229319
seq2775	153	NA	gi|685042149|emb|LN590674.1| Cyprinus carpio genome assembly common carp genome, scaffold: LG42, chromosome: 42	64	NA	110	1.34516e-17	89	153	13172353	13172289	13570270
seq1835	157	NA	gi|685042149|emb|LN590674.1| Cyprinus carpio genome assembly common carp genome, scaffold: LG42, chromosome: 42	64	NA	110	1.37907e-17	93	157	13172350	13172286	13570270
seq2033	156	NA	gi|685042149|emb|LN590674.1| Cyprinus carpio genome assembly common carp genome, scaffold: LG42, chromosome: 42	64	NA	110	1.37907e-17	92	156	13172351	13172287	13570270
seq2092	156	NA	gi|916497858|ref|XM_013494305.1| Eimeria mitis hypothetical protein, conserved partial mRNA	64	NA	110	1.37907e-17	92	156	417	353	2355
seq2121	156	NA	gi|1168054551|gb|KY555145.1| Caulobacter phage Ccr29, complete genome	64	NA	110	1.37907e-17	92	156	150546	150482	229319
seq1541	159	NA	gi|685042149|emb|LN590674.1| Cyprinus carpio genome assembly common carp genome, scaffold: LG42, chromosome: 42	64	NA	110	1.43559e-17	95	159	13172348	13172284	13570270
seq2361	154	NA	gi|1510266831|gb|MG823616.1| Hilara abdominalis voucher AJ7E cytochrome b (cytb) gene, partial cds; mitochondrial	94	NA	109	4.69506e-17	1	95	13	107	433
seq3577	150	NA	gi|823650784|gb|KM891458.1| Lentistivalius klossi klossi isolate F280 12S ribosomal RNA gene, partial sequence; mitochondrial	92	NA	109	4.49779e-17	1	93	8	101	298
seq3577	150	NA	gi|823650784|gb|KM891458.1| Lentistivalius klossi klossi isolate F280 12S ribosomal RNA gene, partial sequence; mitochondrial	92	NA	109	4.53724e-17	1	93	8	101	298
seq2715	153	NA	gi|823650784|gb|KM891458.1| Lentistivalius klossi klossi isolate F280 12S ribosomal RNA gene, partial sequence; mitochondrial	87	NA	109	4.69506e-17	12	99	27	115	298
seq2741	153	NA	gi|1333881825|emb|LN484060.1| Culicoides sonorensis genome assembly, scaffold: scaffold710	86	NA	109	4.69506e-17	1	87	4722	4808	15404
seq1968	156	NA	gi|1187397389|gb|KX904877.1| Fargesia denudata chloroplast, complete genome	80	NA	109	4.81342e-17	76	156	133500	133584	133730
seq3307	151	NA	gi|1200754194|gb|MF073207.1| Meroptera pravella voucher JBWM0363025 mitochondrion, complete genome	76	NA	109	4.53724e-17	19	95	8398	8474	15260
seq1960	156	NA	gi|685042149|emb|LN590674.1| Cyprinus carpio genome assembly common carp genome, scaffold: LG42, chromosome: 42	72	NA	109	4.81342e-17	84	156	13172360	13172287	13570270
seq3202	151	NA	gi|685042206|emb|LN590731.1| Cyprinus carpio genome assembly common carp genome ,scaffold 000000050	71	NA	109	4.53724e-17	80	151	347598	347669	768445
seq3230	151	NA	gi|685048729|emb|LN597241.1| Cyprinus carpio genome assembly common carp genome ,scaffold 000016625	71	NA	109	4.53724e-17	80	151	1793	1864	4589
seq2507	154	NA	gi|685042149|emb|LN590674.1| Cyprinus carpio genome assembly common carp genome, scaffold: LG42, chromosome: 42	71	NA	109	4.69506e-17	83	154	13172360	13172289	13570270
seq1977	156	NA	gi|685042195|emb|LN590720.1| Cyprinus carpio genome assembly common carp genome, scaffold: LG19, chromosome: 19	71	NA	109	4.81342e-17	85	156	5765849	5765778	7320473
seq3106	151	NA	gi|685042149|emb|LN590674.1| Cyprinus carpio genome assembly common carp genome, scaffold: LG42, chromosome: 42	66	NA	109	4.53724e-17	85	151	13172353	13172287	13570270
seq2243	155	NA	gi|685046718|emb|LN595243.1| Cyprinus carpio genome assembly common carp genome ,scaffold 000012284	66	NA	109	4.69506e-17	89	155	104395	104461	178886
seq3619	150	NA	gi|685042149|emb|LN590674.1| Cyprinus carpio genome assembly common carp genome, scaffold: LG42, chromosome: 42	61	NA	109	4.49779e-17	89	150	13172354	13172293	13570270
seq3619	150	NA	gi|685042149|emb|LN590674.1| Cyprinus carpio genome assembly common carp genome, scaffold: LG42, chromosome: 42	61	NA	109	4.53724e-17	89	150	13172354	13172293	13570270
seq2916	152	NA	gi|685042149|emb|LN590674.1| Cyprinus carpio genome assembly common carp genome, scaffold: LG42, chromosome: 42	61	NA	109	4.57669e-17	91	152	13172348	13172287	13570270
seq2918	152	NA	gi|685042149|emb|LN590674.1| Cyprinus carpio genome assembly common carp genome, scaffold: LG42, chromosome: 42	61	NA	109	4.57669e-17	91	152	13172348	13172287	13570270
seq2938	152	NA	gi|1168054551|gb|KY555145.1| Caulobacter phage Ccr29, complete genome	61	NA	109	4.57669e-17	91	152	150547	150486	229319
seq2130	155	NA	gi|685042149|emb|LN590674.1| Cyprinus carpio genome assembly common carp genome, scaffold: LG42, chromosome: 42	61	NA	109	4.69506e-17	94	155	13172349	13172288	13570270
seq2142	155	NA	gi|685042149|emb|LN590674.1| Cyprinus carpio genome assembly common carp genome, scaffold: LG42, chromosome: 42	61	NA	109	4.69506e-17	94	155	13172349	13172288	13570270
seq2153	155	NA	gi|685042149|emb|LN590674.1| Cyprinus carpio genome assembly common carp genome, scaffold: LG42, chromosome: 42	61	NA	109	4.69506e-17	94	155	13172349	13172288	13570270
seq2170	155	NA	gi|685042149|emb|LN590674.1| Cyprinus carpio genome assembly common carp genome, scaffold: LG42, chromosome: 42	61	NA	109	4.69506e-17	94	155	13172348	13172287	13570270
seq2204	155	NA	gi|685042149|emb|LN590674.1| Cyprinus carpio genome assembly common carp genome, scaffold: LG42, chromosome: 42	61	NA	109	4.69506e-17	94	155	13172348	13172287	13570270
seq2213	155	NA	gi|685042149|emb|LN590674.1| Cyprinus carpio genome assembly common carp genome, scaffold: LG42, chromosome: 42	61	NA	109	4.69506e-17	94	155	13172349	13172288	13570270
seq2214	155	NA	gi|685042149|emb|LN590674.1| Cyprinus carpio genome assembly common carp genome, scaffold: LG42, chromosome: 42	61	NA	109	4.69506e-17	94	155	13172348	13172287	13570270
seq2257	155	NA	gi|685042149|emb|LN590674.1| Cyprinus carpio genome assembly common carp genome, scaffold: LG42, chromosome: 42	61	NA	109	4.69506e-17	94	155	13172348	13172287	13570270
seq2267	155	NA	gi|685042149|emb|LN590674.1| Cyprinus carpio genome assembly common carp genome, scaffold: LG42, chromosome: 42	61	NA	109	4.69506e-17	94	155	13172348	13172287	13570270
seq2293	155	NA	gi|1168054551|gb|KY555145.1| Caulobacter phage Ccr29, complete genome	61	NA	109	4.69506e-17	94	155	150544	150483	229319
seq2297	155	NA	gi|685042149|emb|LN590674.1| Cyprinus carpio genome assembly common carp genome, scaffold: LG42, chromosome: 42	61	NA	109	4.69506e-17	94	155	13172348	13172287	13570270
seq2313	155	NA	gi|1168054551|gb|KY555145.1| Caulobacter phage Ccr29, complete genome	61	NA	109	4.69506e-17	94	155	150543	150482	229319
seq2317	155	NA	gi|685042149|emb|LN590674.1| Cyprinus carpio genome assembly common carp genome, scaffold: LG42, chromosome: 42	61	NA	109	4.69506e-17	94	155	13172349	13172288	13570270
seq2319	155	NA	gi|685042149|emb|LN590674.1| Cyprinus carpio genome assembly common carp genome, scaffold: LG42, chromosome: 42	61	NA	109	4.69506e-17	94	155	13172348	13172287	13570270
seq2334	155	NA	gi|685042149|emb|LN590674.1| Cyprinus carpio genome assembly common carp genome, scaffold: LG42, chromosome: 42	61	NA	109	4.69506e-17	94	155	13172349	13172288	13570270
seq2396	154	NA	gi|1168054551|gb|KY555145.1| Caulobacter phage Ccr29, complete genome	61	NA	109	4.69506e-17	93	154	150545	150484	229319
seq2465	154	NA	gi|685042149|emb|LN590674.1| Cyprinus carpio genome assembly common carp genome, scaffold: LG42, chromosome: 42	61	NA	109	4.69506e-17	93	154	13172348	13172287	13570270
seq2468	154	NA	gi|685042149|emb|LN590674.1| Cyprinus carpio genome assembly common carp genome, scaffold: LG42, chromosome: 42	61	NA	109	4.69506e-17	93	154	13172348	13172287	13570270
seq2696	153	NA	gi|685042149|emb|LN590674.1| Cyprinus carpio genome assembly common carp genome, scaffold: LG42, chromosome: 42	61	NA	109	4.69506e-17	92	153	13172348	13172287	13570270
seq1734	157	NA	gi|1168054551|gb|KY555145.1| Caulobacter phage Ccr29, complete genome	61	NA	109	4.81342e-17	96	157	150542	150481	229319
seq1737	157	NA	gi|1168054551|gb|KY555145.1| Caulobacter phage Ccr29, complete genome	61	NA	109	4.81342e-17	1	62	150481	150542	229319
seq1738	157	NA	gi|1168054551|gb|KY555145.1| Caulobacter phage Ccr29, complete genome	61	NA	109	4.81342e-17	96	157	150542	150481	229319
seq1744	157	NA	gi|1168054551|gb|KY555145.1| Caulobacter phage Ccr29, complete genome	61	NA	109	4.81342e-17	96	157	150542	150481	229319
seq1749	157	NA	gi|1168054551|gb|KY555145.1| Caulobacter phage Ccr29, complete genome	61	NA	109	4.81342e-17	96	157	150542	150481	229319
seq1750	157	NA	gi|1168054551|gb|KY555145.1| Caulobacter phage Ccr29, complete genome	61	NA	109	4.81342e-17	96	157	150542	150481	229319
seq1767	157	NA	gi|1168054551|gb|KY555145.1| Caulobacter phage Ccr29, complete genome	61	NA	109	4.81342e-17	96	157	150542	150481	229319
seq1787	157	NA	gi|1168054551|gb|KY555145.1| Caulobacter phage Ccr29, complete genome	61	NA	109	4.81342e-17	96	157	150542	150481	229319
seq1793	157	NA	gi|1168054551|gb|KY555145.1| Caulobacter phage Ccr29, complete genome	61	NA	109	4.81342e-17	96	157	150542	150481	229319
seq1801	157	NA	gi|1168054551|gb|KY555145.1| Caulobacter phage Ccr29, complete genome	61	NA	109	4.81342e-17	96	157	150542	150481	229319
seq1802	157	NA	gi|1168054551|gb|KY555145.1| Caulobacter phage Ccr29, complete genome	61	NA	109	4.81342e-17	96	157	150542	150481	229319
seq1806	157	NA	gi|1168054551|gb|KY555145.1| Caulobacter phage Ccr29, complete genome	61	NA	109	4.81342e-17	96	157	150542	150481	229319
seq1808	157	NA	gi|1168054551|gb|KY555145.1| Caulobacter phage Ccr29, complete genome	61	NA	109	4.81342e-17	96	157	150542	150481	229319
seq1813	157	NA	gi|1168054551|gb|KY555145.1| Caulobacter phage Ccr29, complete genome	61	NA	109	4.81342e-17	96	157	150542	150481	229319
seq1814	157	NA	gi|1168054551|gb|KY555145.1| Caulobacter phage Ccr29, complete genome	61	NA	109	4.81342e-17	96	157	150542	150481	229319
seq1816	157	NA	gi|1168054551|gb|KY555145.1| Caulobacter phage Ccr29, complete genome	61	NA	109	4.81342e-17	96	157	150542	150481	229319
seq1823	157	NA	gi|1168054551|gb|KY555145.1| Caulobacter phage Ccr29, complete genome	61	NA	109	4.81342e-17	96	157	150542	150481	229319
seq1837	157	NA	gi|1168054551|gb|KY555145.1| Caulobacter phage Ccr29, complete genome	61	NA	109	4.81342e-17	96	157	150542	150481	229319
seq1840	157	NA	gi|1168054551|gb|KY555145.1| Caulobacter phage Ccr29, complete genome	61	NA	109	4.81342e-17	96	157	150542	150481	229319
seq1848	157	NA	gi|1168054551|gb|KY555145.1| Caulobacter phage Ccr29, complete genome	61	NA	109	4.81342e-17	96	157	150542	150481	229319
seq1857	157	NA	gi|685042149|emb|LN590674.1| Cyprinus carpio genome assembly common carp genome, scaffold: LG42, chromosome: 42	61	NA	109	4.81342e-17	1	62	13172287	13172348	13570270
seq1860	157	NA	gi|1168054551|gb|KY555145.1| Caulobacter phage Ccr29, complete genome	61	NA	109	4.81342e-17	96	157	150542	150481	229319
seq1863	157	NA	gi|1168054551|gb|KY555145.1| Caulobacter phage Ccr29, complete genome	61	NA	109	4.81342e-17	96	157	150542	150481	229319
seq1869	157	NA	gi|1168054551|gb|KY555145.1| Caulobacter phage Ccr29, complete genome	61	NA	109	4.81342e-17	96	157	150542	150481	229319
seq1878	157	NA	gi|1168054551|gb|KY555145.1| Caulobacter phage Ccr29, complete genome	61	NA	109	4.81342e-17	96	157	150542	150481	229319
seq1882	157	NA	gi|1168054551|gb|KY555145.1| Caulobacter phage Ccr29, complete genome	61	NA	109	4.81342e-17	96	157	150542	150481	229319
seq1885	157	NA	gi|1168054551|gb|KY555145.1| Caulobacter phage Ccr29, complete genome	61	NA	109	4.81342e-17	96	157	150542	150481	229319
seq1888	157	NA	gi|1168054551|gb|KY555145.1| Caulobacter phage Ccr29, complete genome	61	NA	109	4.81342e-17	96	157	150542	150481	229319
seq1896	157	NA	gi|1168054551|gb|KY555145.1| Caulobacter phage Ccr29, complete genome	61	NA	109	4.81342e-17	96	157	150542	150481	229319
seq1897	157	NA	gi|1168054551|gb|KY555145.1| Caulobacter phage Ccr29, complete genome	61	NA	109	4.81342e-17	96	157	150542	150481	229319
seq1903	157	NA	gi|1168054551|gb|KY555145.1| Caulobacter phage Ccr29, complete genome	61	NA	109	4.81342e-17	96	157	150542	150481	229319
seq1906	157	NA	gi|1168054551|gb|KY555145.1| Caulobacter phage Ccr29, complete genome	61	NA	109	4.81342e-17	96	157	150542	150481	229319
seq1911	156	NA	gi|1168054551|gb|KY555145.1| Caulobacter phage Ccr29, complete genome	61	NA	109	4.81342e-17	95	156	150542	150481	229319
seq1912	156	NA	gi|1168054551|gb|KY555145.1| Caulobacter phage Ccr29, complete genome	61	NA	109	4.81342e-17	95	156	150542	150481	229319
seq1916	156	NA	gi|1168054551|gb|KY555145.1| Caulobacter phage Ccr29, complete genome	61	NA	109	4.81342e-17	95	156	150542	150481	229319
seq1937	156	NA	gi|685042149|emb|LN590674.1| Cyprinus carpio genome assembly common carp genome, scaffold: LG42, chromosome: 42	61	NA	109	4.81342e-17	95	156	13172348	13172287	13570270
seq1942	156	NA	gi|685042149|emb|LN590674.1| Cyprinus carpio genome assembly common carp genome, scaffold: LG42, chromosome: 42	61	NA	109	4.81342e-17	95	156	13172348	13172287	13570270
seq1959	156	NA	gi|685042149|emb|LN590674.1| Cyprinus carpio genome assembly common carp genome, scaffold: LG42, chromosome: 42	61	NA	109	4.81342e-17	95	156	13172348	13172287	13570270
seq1962	156	NA	gi|1168054551|gb|KY555145.1| Caulobacter phage Ccr29, complete genome	61	NA	109	4.81342e-17	95	156	150543	150482	229319
seq1965	156	NA	gi|685042149|emb|LN590674.1| Cyprinus carpio genome assembly common carp genome, scaffold: LG42, chromosome: 42	61	NA	109	4.81342e-17	95	156	13172348	13172287	13570270
seq1967	156	NA	gi|685042149|emb|LN590674.1| Cyprinus carpio genome assembly common carp genome, scaffold: LG42, chromosome: 42	61	NA	109	4.81342e-17	95	156	13172348	13172287	13570270
seq1975	156	NA	gi|685042149|emb|LN590674.1| Cyprinus carpio genome assembly common carp genome, scaffold: LG42, chromosome: 42	61	NA	109	4.81342e-17	95	156	13172348	13172287	13570270
seq1980	156	NA	gi|685042149|emb|LN590674.1| Cyprinus carpio genome assembly common carp genome, scaffold: LG42, chromosome: 42	61	NA	109	4.81342e-17	95	156	13172348	13172287	13570270
seq1991	156	NA	gi|1168054551|gb|KY555145.1| Caulobacter phage Ccr29, complete genome	61	NA	109	4.81342e-17	95	156	150542	150481	229319
seq1992	156	NA	gi|685042149|emb|LN590674.1| Cyprinus carpio genome assembly common carp genome, scaffold: LG42, chromosome: 42	61	NA	109	4.81342e-17	95	156	13172348	13172287	13570270
seq1994	156	NA	gi|685042149|emb|LN590674.1| Cyprinus carpio genome assembly common carp genome, scaffold: LG42, chromosome: 42	61	NA	109	4.81342e-17	95	156	13172348	13172287	13570270
seq1995	156	NA	gi|685042149|emb|LN590674.1| Cyprinus carpio genome assembly common carp genome, scaffold: LG42, chromosome: 42	61	NA	109	4.81342e-17	95	156	13172348	13172287	13570270
seq2024	156	NA	gi|685042149|emb|LN590674.1| Cyprinus carpio genome assembly common carp genome, scaffold: LG42, chromosome: 42	61	NA	109	4.81342e-17	95	156	13172348	13172287	13570270
seq2025	156	NA	gi|685042149|emb|LN590674.1| Cyprinus carpio genome assembly common carp genome, scaffold: LG42, chromosome: 42	61	NA	109	4.81342e-17	95	156	13172348	13172287	13570270
seq2026	156	NA	gi|685042149|emb|LN590674.1| Cyprinus carpio genome assembly common carp genome, scaffold: LG42, chromosome: 42	61	NA	109	4.81342e-17	95	156	13172348	13172287	13570270
seq2027	156	NA	gi|685042149|emb|LN590674.1| Cyprinus carpio genome assembly common carp genome, scaffold: LG42, chromosome: 42	61	NA	109	4.81342e-17	95	156	13172348	13172287	13570270
seq2039	156	NA	gi|1168054551|gb|KY555145.1| Caulobacter phage Ccr29, complete genome	61	NA	109	4.81342e-17	95	156	150543	150482	229319
seq2046	156	NA	gi|685042149|emb|LN590674.1| Cyprinus carpio genome assembly common carp genome, scaffold: LG42, chromosome: 42	61	NA	109	4.81342e-17	95	156	13172348	13172287	13570270
seq2050	156	NA	gi|1168054551|gb|KY555145.1| Caulobacter phage Ccr29, complete genome	61	NA	109	4.81342e-17	95	156	150542	150481	229319
seq2053	156	NA	gi|1168054551|gb|KY555145.1| Caulobacter phage Ccr29, complete genome	61	NA	109	4.81342e-17	95	156	150542	150481	229319
seq2060	156	NA	gi|1168054551|gb|KY555145.1| Caulobacter phage Ccr29, complete genome	61	NA	109	4.81342e-17	95	156	150543	150482	229319
seq2069	156	NA	gi|1168054551|gb|KY555145.1| Caulobacter phage Ccr29, complete genome	61	NA	109	4.81342e-17	95	156	150543	150482	229319
seq2070	156	NA	gi|685042149|emb|LN590674.1| Cyprinus carpio genome assembly common carp genome, scaffold: LG42, chromosome: 42	61	NA	109	4.81342e-17	95	156	13172348	13172287	13570270
seq2080	156	NA	gi|685042149|emb|LN590674.1| Cyprinus carpio genome assembly common carp genome, scaffold: LG42, chromosome: 42	61	NA	109	4.81342e-17	95	156	13172348	13172287	13570270
seq2081	156	NA	gi|1168054551|gb|KY555145.1| Caulobacter phage Ccr29, complete genome	61	NA	109	4.81342e-17	95	156	150542	150481	229319
seq2085	156	NA	gi|685042149|emb|LN590674.1| Cyprinus carpio genome assembly common carp genome, scaffold: LG42, chromosome: 42	61	NA	109	4.81342e-17	95	156	13172348	13172287	13570270
seq2089	156	NA	gi|685042149|emb|LN590674.1| Cyprinus carpio genome assembly common carp genome, scaffold: LG42, chromosome: 42	61	NA	109	4.81342e-17	95	156	13172348	13172287	13570270
seq2090	156	NA	gi|1168054551|gb|KY555145.1| Caulobacter phage Ccr29, complete genome	61	NA	109	4.81342e-17	95	156	150543	150482	229319
seq2091	156	NA	gi|1168054551|gb|KY555145.1| Caulobacter phage Ccr29, complete genome	61	NA	109	4.81342e-17	95	156	150543	150482	229319
seq2100	156	NA	gi|685042149|emb|LN590674.1| Cyprinus carpio genome assembly common carp genome, scaffold: LG42, chromosome: 42	61	NA	109	4.81342e-17	95	156	13172348	13172287	13570270
seq2102	156	NA	gi|685042149|emb|LN590674.1| Cyprinus carpio genome assembly common carp genome, scaffold: LG42, chromosome: 42	61	NA	109	4.81342e-17	95	156	13172348	13172287	13570270
seq2103	156	NA	gi|685042149|emb|LN590674.1| Cyprinus carpio genome assembly common carp genome, scaffold: LG42, chromosome: 42	61	NA	109	4.81342e-17	95	156	13172348	13172287	13570270
seq2115	156	NA	gi|1168054551|gb|KY555145.1| Caulobacter phage Ccr29, complete genome	61	NA	109	4.81342e-17	95	156	150543	150482	229319
seq2117	156	NA	gi|1168054551|gb|KY555145.1| Caulobacter phage Ccr29, complete genome	61	NA	109	4.81342e-17	95	156	150543	150482	229319
seq2125	156	NA	gi|1168054551|gb|KY555145.1| Caulobacter phage Ccr29, complete genome	61	NA	109	4.81342e-17	95	156	150543	150482	229319
seq2851	152	NA	gi|823650784|gb|KM891458.1| Lentistivalius klossi klossi isolate F280 12S ribosomal RNA gene, partial sequence; mitochondrial	94	NA	108	4.57669e-17	1	95	5	100	298
seq2386	154	NA	gi|1511251827|ref|NC_039878.1| Limenitis populi voucher N1-4230 mitochondrion, complete genome >gi|1495832061|gb|MG747632.1| Limenitis populi voucher N1-4230 mitochondrion, complete genome	93	NA	108	4.69506e-17	1	94	5167	5074	15219
seq2943	152	NA	gi|1418577336|ref|NC_037750.1| Paroster macrosturtensis mitochondrion, complete genome >gi|1378017057|gb|MG912995.1| Paroster macrosturtensis mitochondrion, complete genome	90	NA	108	4.57669e-17	1	91	12083	12172	16676
seq3394	150	NA	gi|572304215|ref|XM_006618014.1| PREDICTED: Apis dorsata histone H2B-like (LOC102680132), mRNA	88	NA	108	4.49779e-17	3	91	279	367	627
seq3394	150	NA	gi|572304215|ref|XM_006618014.1| PREDICTED: Apis dorsata histone H2B-like (LOC102680132), mRNA	88	NA	108	4.53724e-17	3	91	279	367	627
seq3358	151	NA	gi|685042175|emb|LN590700.1| Cyprinus carpio genome assembly common carp genome, scaffold: LG10, chromosome: 10	87	NA	108	4.53724e-17	64	151	15778508	15778593	22665327
seq2428	154	NA	gi|685042149|emb|LN590674.1| Cyprinus carpio genome assembly common carp genome, scaffold: LG42, chromosome: 42	87	NA	108	4.69506e-17	67	154	13172372	13172288	13570270
seq3653	150	NA	gi|237859117|gb|FJ422789.1| Nycteridopsylla iae 12S ribosomal RNA gene, partial sequence; mitochondrial	84	NA	108	4.49779e-17	15	99	33	118	361
seq3653	150	NA	gi|237859117|gb|FJ422789.1| Nycteridopsylla iae 12S ribosomal RNA gene, partial sequence; mitochondrial	84	NA	108	4.53724e-17	15	99	33	118	361
seq1974	156	NA	gi|685042161|emb|LN590686.1| Cyprinus carpio genome assembly common carp genome, scaffold: LG35, chromosome: 35	78	NA	108	4.81342e-17	78	156	28125742	28125820	29126390
seq2063	156	NA	gi|685042175|emb|LN590700.1| Cyprinus carpio genome assembly common carp genome, scaffold: LG10, chromosome: 10	73	NA	108	4.81342e-17	83	156	14033954	14033881	22665327
seq3085	152	NA	gi|685042149|emb|LN590674.1| Cyprinus carpio genome assembly common carp genome, scaffold: LG42, chromosome: 42	68	NA	108	4.57669e-17	84	152	13172358	13172290	13570270
seq2216	155	NA	gi|916497858|ref|XM_013494305.1| Eimeria mitis hypothetical protein, conserved partial mRNA	68	NA	108	4.69506e-17	87	155	422	354	2355
seq2094	156	NA	gi|685042149|emb|LN590674.1| Cyprinus carpio genome assembly common carp genome, scaffold: LG42, chromosome: 42	65	NA	108	4.81342e-17	91	156	13172351	13172287	13570270
seq2260	155	NA	gi|685042149|emb|LN590674.1| Cyprinus carpio genome assembly common carp genome, scaffold: LG42, chromosome: 42	64	NA	108	4.69506e-17	91	155	13172353	13172288	13570270
seq3423	150	NA	gi|1168054551|gb|KY555145.1| Caulobacter phage Ccr29, complete genome	63	NA	108	4.49779e-17	87	150	150547	150484	229319
seq3519	150	NA	gi|1168054551|gb|KY555145.1| Caulobacter phage Ccr29, complete genome	63	NA	108	4.49779e-17	87	150	150542	150479	229319
seq3423	150	NA	gi|1168054551|gb|KY555145.1| Caulobacter phage Ccr29, complete genome	63	NA	108	4.53724e-17	87	150	150547	150484	229319
seq3519	150	NA	gi|1168054551|gb|KY555145.1| Caulobacter phage Ccr29, complete genome	63	NA	108	4.53724e-17	87	150	150542	150479	229319
seq2197	155	NA	gi|1168054551|gb|KY555145.1| Caulobacter phage Ccr29, complete genome	63	NA	108	4.69506e-17	92	155	150545	150482	229319
seq2259	155	NA	gi|916497858|ref|XM_013494305.1| Eimeria mitis hypothetical protein, conserved partial mRNA	63	NA	108	4.69506e-17	92	155	417	354	2355
seq2340	155	NA	gi|1168054551|gb|KY555145.1| Caulobacter phage Ccr29, complete genome	63	NA	108	4.69506e-17	1	64	150483	150546	229319
seq2349	155	NA	gi|916497858|ref|XM_013494305.1| Eimeria mitis hypothetical protein, conserved partial mRNA	63	NA	108	4.69506e-17	92	155	417	354	2355
seq2362	154	NA	gi|685042149|emb|LN590674.1| Cyprinus carpio genome assembly common carp genome, scaffold: LG42, chromosome: 42	63	NA	108	4.69506e-17	91	154	13172352	13172289	13570270
seq2381	154	NA	gi|1168054551|gb|KY555145.1| Caulobacter phage Ccr29, complete genome	63	NA	108	4.69506e-17	91	154	150546	150483	229319
seq2458	154	NA	gi|1168054551|gb|KY555145.1| Caulobacter phage Ccr29, complete genome	63	NA	108	4.69506e-17	91	154	150547	150484	229319
seq2470	154	NA	gi|1168054551|gb|KY555145.1| Caulobacter phage Ccr29, complete genome	63	NA	108	4.69506e-17	91	154	150547	150484	229319
seq2522	154	NA	gi|685042149|emb|LN590674.1| Cyprinus carpio genome assembly common carp genome, scaffold: LG42, chromosome: 42	63	NA	108	4.69506e-17	91	154	13172352	13172289	13570270
seq2601	153	NA	gi|1168054551|gb|KY555145.1| Caulobacter phage Ccr29, complete genome	63	NA	108	4.69506e-17	90	153	150546	150483	229319
seq2727	153	NA	gi|1168054551|gb|KY555145.1| Caulobacter phage Ccr29, complete genome	63	NA	108	4.69506e-17	90	153	150548	150485	229319
seq2758	153	NA	gi|685042149|emb|LN590674.1| Cyprinus carpio genome assembly common carp genome, scaffold: LG42, chromosome: 42	63	NA	108	4.69506e-17	90	153	13172353	13172290	13570270
seq1625	158	NA	gi|1168054551|gb|KY555145.1| Caulobacter phage Ccr29, complete genome	63	NA	108	4.81342e-17	95	158	150542	150479	229319
seq1721	158	NA	gi|1168054551|gb|KY555145.1| Caulobacter phage Ccr29, complete genome	63	NA	108	4.81342e-17	95	158	150543	150480	229319
seq1924	156	NA	gi|685042149|emb|LN590674.1| Cyprinus carpio genome assembly common carp genome, scaffold: LG42, chromosome: 42	63	NA	108	4.81342e-17	93	156	13172348	13172285	13570270
seq1926	156	NA	gi|685042149|emb|LN590674.1| Cyprinus carpio genome assembly common carp genome, scaffold: LG42, chromosome: 42	63	NA	108	4.81342e-17	93	156	13172350	13172287	13570270
seq2035	156	NA	gi|1168054551|gb|KY555145.1| Caulobacter phage Ccr29, complete genome	63	NA	108	4.81342e-17	91	154	150542	150479	229319
seq1387	159	NA	gi|1168054551|gb|KY555145.1| Caulobacter phage Ccr29, complete genome	63	NA	108	5.01069e-17	96	159	150542	150479	229319
seq1419	159	NA	gi|1168054551|gb|KY555145.1| Caulobacter phage Ccr29, complete genome	63	NA	108	5.01069e-17	96	159	150542	150479	229319
seq3332	151	NA	gi|830872218|gb|KR133455.1| Macrotrachela quadricornifera isolate hisB_MQ1 histone H4, histone H3, histone H2B, and osteopetrosis associated transmembrane protein genes, complete cds; and cleft lip and palate associated transmembrane protein gene, partial cds	95	NA	107	1.58365e-16	1	96	3242	3337	9697
seq3554	150	NA	gi|685042175|emb|LN590700.1| Cyprinus carpio genome assembly common carp genome, scaffold: LG10, chromosome: 10	85	NA	107	1.56988e-16	65	150	15778508	15778592	22665327
seq3554	150	NA	gi|685042175|emb|LN590700.1| Cyprinus carpio genome assembly common carp genome, scaffold: LG10, chromosome: 10	85	NA	107	1.58365e-16	65	150	15778508	15778592	22665327
seq2722	153	NA	gi|1035589684|ref|XM_017065786.1| PREDICTED: Apis cerana histone H2A (LOC108003513), mRNA	80	NA	107	1.63874e-16	13	93	161	81	489
seq2390	154	NA	gi|685042175|emb|LN590700.1| Cyprinus carpio genome assembly common carp genome, scaffold: LG10, chromosome: 10	75	NA	107	1.63874e-16	79	154	14033958	14033883	22665327
seq2205	155	NA	gi|685042149|emb|LN590674.1| Cyprinus carpio genome assembly common carp genome, scaffold: LG42, chromosome: 42	65	NA	107	1.63874e-16	90	155	13172353	13172288	13570270
seq2310	155	NA	gi|685042149|emb|LN590674.1| Cyprinus carpio genome assembly common carp genome, scaffold: LG42, chromosome: 42	65	NA	107	1.63874e-16	90	155	13172353	13172288	13570270
seq2432	154	NA	gi|685042149|emb|LN590674.1| Cyprinus carpio genome assembly common carp genome, scaffold: LG42, chromosome: 42	65	NA	107	1.63874e-16	89	154	13172354	13172289	13570270
seq2496	154	NA	gi|1168054551|gb|KY555145.1| Caulobacter phage Ccr29, complete genome	65	NA	107	1.63874e-16	89	154	150549	150484	229319
seq1818	157	NA	gi|685042149|emb|LN590674.1| Cyprinus carpio genome assembly common carp genome, scaffold: LG42, chromosome: 42	65	NA	107	1.68005e-16	92	157	13172351	13172286	13570270
seq2010	156	NA	gi|685046718|emb|LN595243.1| Cyprinus carpio genome assembly common carp genome ,scaffold 000012284	65	NA	107	1.68005e-16	91	156	104396	104461	178886
seq3534	150	NA	gi|685042149|emb|LN590674.1| Cyprinus carpio genome assembly common carp genome, scaffold: LG42, chromosome: 42	60	NA	107	1.56988e-16	90	150	13172348	13172288	13570270
seq3155	151	NA	gi|685042149|emb|LN590674.1| Cyprinus carpio genome assembly common carp genome, scaffold: LG42, chromosome: 42	60	NA	107	1.58365e-16	91	151	13172348	13172288	13570270
seq3234	151	NA	gi|1168054551|gb|KY555145.1| Caulobacter phage Ccr29, complete genome	60	NA	107	1.58365e-16	91	151	150543	150483	229319
seq3236	151	NA	gi|1168054551|gb|KY555145.1| Caulobacter phage Ccr29, complete genome	60	NA	107	1.58365e-16	91	151	150542	150482	229319
seq3290	151	NA	gi|685042149|emb|LN590674.1| Cyprinus carpio genome assembly common carp genome, scaffold: LG42, chromosome: 42	60	NA	107	1.58365e-16	91	151	13172350	13172290	13570270
seq3534	150	NA	gi|685042149|emb|LN590674.1| Cyprinus carpio genome assembly common carp genome, scaffold: LG42, chromosome: 42	60	NA	107	1.58365e-16	90	150	13172348	13172288	13570270
seq3027	152	NA	gi|1168054551|gb|KY555145.1| Caulobacter phage Ccr29, complete genome	60	NA	107	1.59742e-16	92	152	150543	150483	229319
seq2131	155	NA	gi|1168054551|gb|KY555145.1| Caulobacter phage Ccr29, complete genome	60	NA	107	1.63874e-16	95	155	150542	150482	229319
seq2164	155	NA	gi|685042149|emb|LN590674.1| Cyprinus carpio genome assembly common carp genome, scaffold: LG42, chromosome: 42	60	NA	107	1.63874e-16	95	155	13172348	13172288	13570270
seq2171	155	NA	gi|685042149|emb|LN590674.1| Cyprinus carpio genome assembly common carp genome, scaffold: LG42, chromosome: 42	60	NA	107	1.63874e-16	95	155	13172348	13172288	13570270
seq2184	155	NA	gi|685042149|emb|LN590674.1| Cyprinus carpio genome assembly common carp genome, scaffold: LG42, chromosome: 42	60	NA	107	1.63874e-16	95	155	13172348	13172288	13570270
seq2186	155	NA	gi|1168054551|gb|KY555145.1| Caulobacter phage Ccr29, complete genome	60	NA	107	1.63874e-16	95	155	150543	150483	229319
seq2188	155	NA	gi|685042149|emb|LN590674.1| Cyprinus carpio genome assembly common carp genome, scaffold: LG42, chromosome: 42	60	NA	107	1.63874e-16	95	155	13172348	13172288	13570270
seq2198	155	NA	gi|685042149|emb|LN590674.1| Cyprinus carpio genome assembly common carp genome, scaffold: LG42, chromosome: 42	60	NA	107	1.63874e-16	95	155	13172348	13172288	13570270
seq2201	155	NA	gi|685042149|emb|LN590674.1| Cyprinus carpio genome assembly common carp genome, scaffold: LG42, chromosome: 42	60	NA	107	1.63874e-16	95	155	13172348	13172288	13570270
seq2202	155	NA	gi|1168054551|gb|KY555145.1| Caulobacter phage Ccr29, complete genome	60	NA	107	1.63874e-16	95	155	150543	150483	229319
seq2208	155	NA	gi|685042149|emb|LN590674.1| Cyprinus carpio genome assembly common carp genome, scaffold: LG42, chromosome: 42	60	NA	107	1.63874e-16	95	155	13172348	13172288	13570270
seq2217	155	NA	gi|1168054551|gb|KY555145.1| Caulobacter phage Ccr29, complete genome	60	NA	107	1.63874e-16	95	155	150543	150483	229319
seq2220	155	NA	gi|685042149|emb|LN590674.1| Cyprinus carpio genome assembly common carp genome, scaffold: LG42, chromosome: 42	60	NA	107	1.63874e-16	95	155	13172348	13172288	13570270
seq2221	155	NA	gi|685042149|emb|LN590674.1| Cyprinus carpio genome assembly common carp genome, scaffold: LG42, chromosome: 42	60	NA	107	1.63874e-16	95	155	13172348	13172288	13570270
seq2222	155	NA	gi|685042149|emb|LN590674.1| Cyprinus carpio genome assembly common carp genome, scaffold: LG42, chromosome: 42	60	NA	107	1.63874e-16	95	155	13172348	13172288	13570270
seq2237	155	NA	gi|1168054551|gb|KY555145.1| Caulobacter phage Ccr29, complete genome	60	NA	107	1.63874e-16	95	155	150543	150483	229319
seq2240	155	NA	gi|1168054551|gb|KY555145.1| Caulobacter phage Ccr29, complete genome	60	NA	107	1.63874e-16	1	61	150483	150543	229319
seq2241	155	NA	gi|1168054551|gb|KY555145.1| Caulobacter phage Ccr29, complete genome	60	NA	107	1.63874e-16	95	155	150543	150483	229319
seq2249	155	NA	gi|1168054551|gb|KY555145.1| Caulobacter phage Ccr29, complete genome	60	NA	107	1.63874e-16	95	155	150543	150483	229319
seq2250	155	NA	gi|685042149|emb|LN590674.1| Cyprinus carpio genome assembly common carp genome, scaffold: LG42, chromosome: 42	60	NA	107	1.63874e-16	95	155	13172348	13172288	13570270
seq2266	155	NA	gi|685042149|emb|LN590674.1| Cyprinus carpio genome assembly common carp genome, scaffold: LG42, chromosome: 42	60	NA	107	1.63874e-16	95	155	13172348	13172288	13570270
seq2271	155	NA	gi|685042149|emb|LN590674.1| Cyprinus carpio genome assembly common carp genome, scaffold: LG42, chromosome: 42	60	NA	107	1.63874e-16	95	155	13172348	13172288	13570270
seq2300	155	NA	gi|1168054551|gb|KY555145.1| Caulobacter phage Ccr29, complete genome	60	NA	107	1.63874e-16	95	155	150543	150483	229319
seq2306	155	NA	gi|685042149|emb|LN590674.1| Cyprinus carpio genome assembly common carp genome, scaffold: LG42, chromosome: 42	60	NA	107	1.63874e-16	95	155	13172348	13172288	13570270
seq2309	155	NA	gi|685042149|emb|LN590674.1| Cyprinus carpio genome assembly common carp genome, scaffold: LG42, chromosome: 42	60	NA	107	1.63874e-16	95	155	13172348	13172288	13570270
seq2318	155	NA	gi|1168054551|gb|KY555145.1| Caulobacter phage Ccr29, complete genome	60	NA	107	1.63874e-16	95	155	150542	150482	229319
seq2323	155	NA	gi|685042149|emb|LN590674.1| Cyprinus carpio genome assembly common carp genome, scaffold: LG42, chromosome: 42	60	NA	107	1.63874e-16	95	155	13172348	13172288	13570270
seq2324	155	NA	gi|685042149|emb|LN590674.1| Cyprinus carpio genome assembly common carp genome, scaffold: LG42, chromosome: 42	60	NA	107	1.63874e-16	95	155	13172348	13172288	13570270
seq2326	155	NA	gi|685042149|emb|LN590674.1| Cyprinus carpio genome assembly common carp genome, scaffold: LG42, chromosome: 42	60	NA	107	1.63874e-16	95	155	13172348	13172288	13570270
seq2336	155	NA	gi|685042149|emb|LN590674.1| Cyprinus carpio genome assembly common carp genome, scaffold: LG42, chromosome: 42	60	NA	107	1.63874e-16	95	155	13172348	13172288	13570270
seq2338	155	NA	gi|1168054551|gb|KY555145.1| Caulobacter phage Ccr29, complete genome	60	NA	107	1.63874e-16	95	155	150542	150482	229319
seq2342	155	NA	gi|1168054551|gb|KY555145.1| Caulobacter phage Ccr29, complete genome	60	NA	107	1.63874e-16	95	155	150543	150483	229319
seq2360	154	NA	gi|685042149|emb|LN590674.1| Cyprinus carpio genome assembly common carp genome, scaffold: LG42, chromosome: 42	60	NA	107	1.63874e-16	94	154	13172348	13172288	13570270
seq2368	154	NA	gi|685042149|emb|LN590674.1| Cyprinus carpio genome assembly common carp genome, scaffold: LG42, chromosome: 42	60	NA	107	1.63874e-16	94	154	13172349	13172289	13570270
seq2370	154	NA	gi|1168054551|gb|KY555145.1| Caulobacter phage Ccr29, complete genome	60	NA	107	1.63874e-16	94	154	150544	150484	229319
seq2410	154	NA	gi|685042149|emb|LN590674.1| Cyprinus carpio genome assembly common carp genome, scaffold: LG42, chromosome: 42	60	NA	107	1.63874e-16	94	154	13172349	13172289	13570270
seq2423	154	NA	gi|1168054551|gb|KY555145.1| Caulobacter phage Ccr29, complete genome	60	NA	107	1.63874e-16	94	154	150542	150482	229319
seq2447	154	NA	gi|1168054551|gb|KY555145.1| Caulobacter phage Ccr29, complete genome	60	NA	107	1.63874e-16	94	154	150542	150482	229319
seq2483	154	NA	gi|1168054551|gb|KY555145.1| Caulobacter phage Ccr29, complete genome	60	NA	107	1.63874e-16	94	154	150542	150482	229319
seq2492	154	NA	gi|1168054551|gb|KY555145.1| Caulobacter phage Ccr29, complete genome	60	NA	107	1.63874e-16	94	154	150544	150484	229319
seq2503	154	NA	gi|685042149|emb|LN590674.1| Cyprinus carpio genome assembly common carp genome, scaffold: LG42, chromosome: 42	60	NA	107	1.63874e-16	94	154	13172349	13172289	13570270
seq2545	153	NA	gi|685042149|emb|LN590674.1| Cyprinus carpio genome assembly common carp genome, scaffold: LG42, chromosome: 42	60	NA	107	1.63874e-16	93	153	13172349	13172289	13570270
seq1928	156	NA	gi|1168054551|gb|KY555145.1| Caulobacter phage Ccr29, complete genome	60	NA	107	1.68005e-16	96	156	150542	150482	229319
seq1932	156	NA	gi|1168054551|gb|KY555145.1| Caulobacter phage Ccr29, complete genome	60	NA	107	1.68005e-16	96	156	150542	150482	229319
seq1935	156	NA	gi|1168054551|gb|KY555145.1| Caulobacter phage Ccr29, complete genome	60	NA	107	1.68005e-16	96	156	150542	150482	229319
seq1936	156	NA	gi|1168054551|gb|KY555145.1| Caulobacter phage Ccr29, complete genome	60	NA	107	1.68005e-16	96	156	150542	150482	229319
seq1938	156	NA	gi|1168054551|gb|KY555145.1| Caulobacter phage Ccr29, complete genome	60	NA	107	1.68005e-16	96	156	150542	150482	229319
seq1940	156	NA	gi|1168054551|gb|KY555145.1| Caulobacter phage Ccr29, complete genome	60	NA	107	1.68005e-16	96	156	150542	150482	229319
seq1941	156	NA	gi|1168054551|gb|KY555145.1| Caulobacter phage Ccr29, complete genome	60	NA	107	1.68005e-16	96	156	150542	150482	229319
seq1948	156	NA	gi|1168054551|gb|KY555145.1| Caulobacter phage Ccr29, complete genome	60	NA	107	1.68005e-16	96	156	150542	150482	229319
seq1949	156	NA	gi|1168054551|gb|KY555145.1| Caulobacter phage Ccr29, complete genome	60	NA	107	1.68005e-16	96	156	150542	150482	229319
seq1956	156	NA	gi|1168054551|gb|KY555145.1| Caulobacter phage Ccr29, complete genome	60	NA	107	1.68005e-16	96	156	150542	150482	229319
seq1969	156	NA	gi|1168054551|gb|KY555145.1| Caulobacter phage Ccr29, complete genome	60	NA	107	1.68005e-16	96	156	150542	150482	229319
seq1970	156	NA	gi|1168054551|gb|KY555145.1| Caulobacter phage Ccr29, complete genome	60	NA	107	1.68005e-16	96	156	150542	150482	229319
seq1982	156	NA	gi|1168054551|gb|KY555145.1| Caulobacter phage Ccr29, complete genome	60	NA	107	1.68005e-16	96	156	150542	150482	229319
seq1983	156	NA	gi|1168054551|gb|KY555145.1| Caulobacter phage Ccr29, complete genome	60	NA	107	1.68005e-16	96	156	150542	150482	229319
seq1984	156	NA	gi|1168054551|gb|KY555145.1| Caulobacter phage Ccr29, complete genome	60	NA	107	1.68005e-16	96	156	150542	150482	229319
seq1987	156	NA	gi|1168054551|gb|KY555145.1| Caulobacter phage Ccr29, complete genome	60	NA	107	1.68005e-16	96	156	150542	150482	229319
seq1988	156	NA	gi|1168054551|gb|KY555145.1| Caulobacter phage Ccr29, complete genome	60	NA	107	1.68005e-16	96	156	150542	150482	229319
seq2001	156	NA	gi|1168054551|gb|KY555145.1| Caulobacter phage Ccr29, complete genome	60	NA	107	1.68005e-16	96	156	150542	150482	229319
seq2005	156	NA	gi|1168054551|gb|KY555145.1| Caulobacter phage Ccr29, complete genome	60	NA	107	1.68005e-16	96	156	150542	150482	229319
seq2009	156	NA	gi|1168054551|gb|KY555145.1| Caulobacter phage Ccr29, complete genome	60	NA	107	1.68005e-16	96	156	150542	150482	229319
seq2011	156	NA	gi|1168054551|gb|KY555145.1| Caulobacter phage Ccr29, complete genome	60	NA	107	1.68005e-16	96	156	150542	150482	229319
seq2022	156	NA	gi|1168054551|gb|KY555145.1| Caulobacter phage Ccr29, complete genome	60	NA	107	1.68005e-16	96	156	150542	150482	229319
seq2029	156	NA	gi|1168054551|gb|KY555145.1| Caulobacter phage Ccr29, complete genome	60	NA	107	1.68005e-16	96	156	150542	150482	229319
seq2036	156	NA	gi|1168054551|gb|KY555145.1| Caulobacter phage Ccr29, complete genome	60	NA	107	1.68005e-16	96	156	150542	150482	229319
seq2040	156	NA	gi|1168054551|gb|KY555145.1| Caulobacter phage Ccr29, complete genome	60	NA	107	1.68005e-16	96	156	150542	150482	229319
seq2041	156	NA	gi|1168054551|gb|KY555145.1| Caulobacter phage Ccr29, complete genome	60	NA	107	1.68005e-16	96	156	150542	150482	229319
seq2045	156	NA	gi|1168054551|gb|KY555145.1| Caulobacter phage Ccr29, complete genome	60	NA	107	1.68005e-16	96	156	150542	150482	229319
seq2051	156	NA	gi|1168054551|gb|KY555145.1| Caulobacter phage Ccr29, complete genome	60	NA	107	1.68005e-16	96	156	150542	150482	229319
seq2055	156	NA	gi|1168054551|gb|KY555145.1| Caulobacter phage Ccr29, complete genome	60	NA	107	1.68005e-16	96	156	150542	150482	229319
seq2056	156	NA	gi|1168054551|gb|KY555145.1| Caulobacter phage Ccr29, complete genome	60	NA	107	1.68005e-16	96	156	150542	150482	229319
seq2066	156	NA	gi|1168054551|gb|KY555145.1| Caulobacter phage Ccr29, complete genome	60	NA	107	1.68005e-16	96	156	150542	150482	229319
seq2086	156	NA	gi|1168054551|gb|KY555145.1| Caulobacter phage Ccr29, complete genome	60	NA	107	1.68005e-16	96	156	150542	150482	229319
seq2088	156	NA	gi|1168054551|gb|KY555145.1| Caulobacter phage Ccr29, complete genome	60	NA	107	1.68005e-16	96	156	150542	150482	229319
seq2095	156	NA	gi|1168054551|gb|KY555145.1| Caulobacter phage Ccr29, complete genome	60	NA	107	1.68005e-16	96	156	150542	150482	229319
seq2108	156	NA	gi|1168054551|gb|KY555145.1| Caulobacter phage Ccr29, complete genome	60	NA	107	1.68005e-16	96	156	150542	150482	229319
seq2112	156	NA	gi|1168054551|gb|KY555145.1| Caulobacter phage Ccr29, complete genome	60	NA	107	1.68005e-16	96	156	150542	150482	229319
seq2119	156	NA	gi|1168054551|gb|KY555145.1| Caulobacter phage Ccr29, complete genome	60	NA	107	1.68005e-16	96	156	150542	150482	229319
seq2400	154	NA	gi|1092182737|gb|KX035157.1| Hydnocerini sp. BMNH-844241 mitochondrion, complete genome	92	NA	106	1.63874e-16	1	93	6675	6583	16448
seq3207	151	NA	gi|1430505662|ref|XM_025746432.1| PREDICTED: Athalia rosae NADH-ubiquinone oxidoreductase chain 4-like (LOC112694905), partial mRNA	82	NA	106	1.58365e-16	1	83	582	500	1080
seq2289	155	NA	gi|685042180|emb|LN590705.1| Cyprinus carpio genome assembly common carp genome, scaffold: LG11, chromosome: 11	81	NA	106	1.63874e-16	74	155	13198433	13198354	19054100
seq2942	152	NA	gi|823650784|gb|KM891458.1| Lentistivalius klossi klossi isolate F280 12S ribosomal RNA gene, partial sequence; mitochondrial	77	NA	106	1.59742e-16	17	94	27	104	298
seq2901	152	NA	gi|712045627|gb|KM244681.1| Nyctemera arctata albofasciata mitochondrion, complete genome	72	NA	106	1.59742e-16	27	99	8556	8628	15432
seq2681	153	NA	gi|685042168|emb|LN590693.1| Cyprinus carpio genome assembly common carp genome, scaffold: LG3, chromosome: 3	67	NA	106	1.63874e-16	86	153	320162	320229	20567433
seq1961	156	NA	gi|685042149|emb|LN590674.1| Cyprinus carpio genome assembly common carp genome, scaffold: LG42, chromosome: 42	67	NA	106	1.68005e-16	89	156	13172354	13172287	13570270
seq2374	154	NA	gi|685042149|emb|LN590674.1| Cyprinus carpio genome assembly common carp genome, scaffold: LG42, chromosome: 42	63	NA	106	1.63874e-16	1	64	13172288	13172352	13570270
seq2478	154	NA	gi|685042149|emb|LN590674.1| Cyprinus carpio genome assembly common carp genome, scaffold: LG42, chromosome: 42	63	NA	106	1.63874e-16	91	154	13172352	13172288	13570270
seq2599	153	NA	gi|685042149|emb|LN590674.1| Cyprinus carpio genome assembly common carp genome, scaffold: LG42, chromosome: 42	63	NA	106	1.63874e-16	90	153	13172354	13172290	13570270
seq3029	152	NA	gi|685042149|emb|LN590674.1| Cyprinus carpio genome assembly common carp genome, scaffold: LG42, chromosome: 42	62	NA	106	1.59742e-16	90	152	13172353	13172291	13570270
seq2239	155	NA	gi|685042149|emb|LN590674.1| Cyprinus carpio genome assembly common carp genome, scaffold: LG42, chromosome: 42	62	NA	106	1.63874e-16	93	155	13172350	13172288	13570270
seq2455	154	NA	gi|1168054551|gb|KY555145.1| Caulobacter phage Ccr29, complete genome	62	NA	106	1.63874e-16	92	154	150546	150484	229319
seq2487	154	NA	gi|685042149|emb|LN590674.1| Cyprinus carpio genome assembly common carp genome, scaffold: LG42, chromosome: 42	62	NA	106	1.63874e-16	92	154	13172351	13172289	13570270
seq2566	153	NA	gi|916497858|ref|XM_013494305.1| Eimeria mitis hypothetical protein, conserved partial mRNA	62	NA	106	1.63874e-16	91	153	418	356	2355
seq2667	153	NA	gi|1168054551|gb|KY555145.1| Caulobacter phage Ccr29, complete genome	62	NA	106	1.63874e-16	91	153	150547	150485	229319
seq2726	153	NA	gi|1168054551|gb|KY555145.1| Caulobacter phage Ccr29, complete genome	62	NA	106	1.63874e-16	91	153	150547	150485	229319
seq2744	153	NA	gi|685042149|emb|LN590674.1| Cyprinus carpio genome assembly common carp genome, scaffold: LG42, chromosome: 42	62	NA	106	1.63874e-16	91	153	13172352	13172290	13570270
seq2765	153	NA	gi|685046718|emb|LN595243.1| Cyprinus carpio genome assembly common carp genome ,scaffold 000012284	62	NA	106	1.63874e-16	91	153	104398	104460	178886
seq1562	158	NA	gi|1168054551|gb|KY555145.1| Caulobacter phage Ccr29, complete genome	62	NA	106	1.68005e-16	96	158	150542	150480	229319
seq1679	158	NA	gi|1168054551|gb|KY555145.1| Caulobacter phage Ccr29, complete genome	62	NA	106	1.68005e-16	96	158	150542	150480	229319
seq1774	157	NA	gi|685042149|emb|LN590674.1| Cyprinus carpio genome assembly common carp genome, scaffold: LG42, chromosome: 42	62	NA	106	1.68005e-16	95	157	13172348	13172286	13570270
seq1796	157	NA	gi|685042149|emb|LN590674.1| Cyprinus carpio genome assembly common carp genome, scaffold: LG42, chromosome: 42	62	NA	106	1.68005e-16	95	157	13172348	13172286	13570270
seq1856	157	NA	gi|685042149|emb|LN590674.1| Cyprinus carpio genome assembly common carp genome, scaffold: LG42, chromosome: 42	62	NA	106	1.68005e-16	95	157	13172348	13172286	13570270
seq666	169	NA	gi|572318917|ref|XM_006624956.1| PREDICTED: Apis dorsata DNA-directed RNA polymerase III subunit RPC2-like (LOC102672867), mRNA	119	NA	105	7.3059e-16	6	125	2151	2270	3939
seq2363	154	NA	gi|830872218|gb|KR133455.1| Macrotrachela quadricornifera isolate hisB_MQ1 histone H4, histone H3, histone H2B, and osteopetrosis associated transmembrane protein genes, complete cds; and cleft lip and palate associated transmembrane protein gene, partial cds	94	NA	105	5.71975e-16	1	95	3241	3335	9697
seq2416	154	NA	gi|1511251827|ref|NC_039878.1| Limenitis populi voucher N1-4230 mitochondrion, complete genome >gi|1495832061|gb|MG747632.1| Limenitis populi voucher N1-4230 mitochondrion, complete genome	94	NA	105	5.71975e-16	1	95	5171	5077	15219
seq2629	153	NA	gi|1511251827|ref|NC_039878.1| Limenitis populi voucher N1-4230 mitochondrion, complete genome >gi|1495832061|gb|MG747632.1| Limenitis populi voucher N1-4230 mitochondrion, complete genome	94	NA	105	5.71975e-16	1	95	5077	5171	15219
seq3134	151	NA	gi|685042175|emb|LN590700.1| Cyprinus carpio genome assembly common carp genome, scaffold: LG10, chromosome: 10	86	NA	105	5.52749e-16	65	151	15778508	15778593	22665327
seq2393	154	NA	gi|685042149|emb|LN590674.1| Cyprinus carpio genome assembly common carp genome, scaffold: LG42, chromosome: 42	81	NA	105	5.71975e-16	73	154	13172372	13172289	13570270
seq2640	153	NA	gi|685042149|emb|LN590674.1| Cyprinus carpio genome assembly common carp genome, scaffold: LG42, chromosome: 42	79	NA	105	5.71975e-16	74	153	13172369	13172290	13570270
seq2850	152	NA	gi|685042149|emb|LN590674.1| Cyprinus carpio genome assembly common carp genome, scaffold: LG42, chromosome: 42	71	NA	105	5.57555e-16	81	152	13172360	13172290	13570270
seq2383	154	NA	gi|685042157|emb|LN590682.1| Cyprinus carpio genome assembly common carp genome, scaffold: LG21, chromosome: 21	69	NA	105	5.71975e-16	85	154	4473396	4473465	12985561
seq2526	154	NA	gi|685042157|emb|LN590682.1| Cyprinus carpio genome assembly common carp genome, scaffold: LG21, chromosome: 21	69	NA	105	5.71975e-16	85	154	4473396	4473465	12985561
seq2614	153	NA	gi|1168054551|gb|KY555145.1| Caulobacter phage Ccr29, complete genome	66	NA	105	5.71975e-16	87	153	150549	150484	229319
seq3418	150	NA	gi|1168054551|gb|KY555145.1| Caulobacter phage Ccr29, complete genome	64	NA	105	5.47942e-16	86	150	150552	150488	229319
seq3418	150	NA	gi|1168054551|gb|KY555145.1| Caulobacter phage Ccr29, complete genome	64	NA	105	5.52749e-16	86	150	150552	150488	229319
seq3082	152	NA	gi|685042149|emb|LN590674.1| Cyprinus carpio genome assembly common carp genome, scaffold: LG42, chromosome: 42	64	NA	105	5.57555e-16	88	152	13172353	13172289	13570270
seq2598	153	NA	gi|916497858|ref|XM_013494305.1| Eimeria mitis hypothetical protein, conserved partial mRNA	64	NA	105	5.71975e-16	89	153	420	356	2355
seq2635	153	NA	gi|685042149|emb|LN590674.1| Cyprinus carpio genome assembly common carp genome, scaffold: LG42, chromosome: 42	64	NA	105	5.71975e-16	89	153	13172354	13172290	13570270
seq2693	153	NA	gi|685042149|emb|LN590674.1| Cyprinus carpio genome assembly common carp genome, scaffold: LG42, chromosome: 42	64	NA	105	5.71975e-16	1	65	13172290	13172354	13570270
seq1917	156	NA	gi|685046718|emb|LN595243.1| Cyprinus carpio genome assembly common carp genome ,scaffold 000012284	64	NA	105	5.86395e-16	92	156	104398	104462	178886
seq1922	156	NA	gi|916497858|ref|XM_013494305.1| Eimeria mitis hypothetical protein, conserved partial mRNA	64	NA	105	5.86395e-16	92	156	417	353	2355
seq3221	151	NA	gi|685042149|emb|LN590674.1| Cyprinus carpio genome assembly common carp genome, scaffold: LG42, chromosome: 42	59	NA	105	5.52749e-16	92	151	13172348	13172289	13570270
seq3294	151	NA	gi|1168054551|gb|KY555145.1| Caulobacter phage Ccr29, complete genome	59	NA	105	5.52749e-16	92	151	150545	150486	229319
seq3333	151	NA	gi|1168054551|gb|KY555145.1| Caulobacter phage Ccr29, complete genome	59	NA	105	5.52749e-16	92	151	150542	150483	229319
seq3367	151	NA	gi|1168054551|gb|KY555145.1| Caulobacter phage Ccr29, complete genome	59	NA	105	5.52749e-16	92	151	150542	150483	229319
seq2781	152	NA	gi|685042149|emb|LN590674.1| Cyprinus carpio genome assembly common carp genome, scaffold: LG42, chromosome: 42	59	NA	105	5.57555e-16	93	152	13172350	13172291	13570270
seq2830	152	NA	gi|685042149|emb|LN590674.1| Cyprinus carpio genome assembly common carp genome, scaffold: LG42, chromosome: 42	59	NA	105	5.57555e-16	93	152	13172350	13172291	13570270
seq2893	152	NA	gi|685042149|emb|LN590674.1| Cyprinus carpio genome assembly common carp genome, scaffold: LG42, chromosome: 42	59	NA	105	5.57555e-16	93	152	13172348	13172289	13570270
seq2980	152	NA	gi|685042149|emb|LN590674.1| Cyprinus carpio genome assembly common carp genome, scaffold: LG42, chromosome: 42	59	NA	105	5.57555e-16	93	152	13172349	13172290	13570270
seq2989	152	NA	gi|685042149|emb|LN590674.1| Cyprinus carpio genome assembly common carp genome, scaffold: LG42, chromosome: 42	59	NA	105	5.57555e-16	93	152	13172350	13172291	13570270
seq2993	152	NA	gi|685042149|emb|LN590674.1| Cyprinus carpio genome assembly common carp genome, scaffold: LG42, chromosome: 42	59	NA	105	5.57555e-16	93	152	13172348	13172289	13570270
seq3001	152	NA	gi|1168054551|gb|KY555145.1| Caulobacter phage Ccr29, complete genome	59	NA	105	5.57555e-16	93	152	150545	150486	229319
seq3033	152	NA	gi|685042149|emb|LN590674.1| Cyprinus carpio genome assembly common carp genome, scaffold: LG42, chromosome: 42	59	NA	105	5.57555e-16	93	152	13172350	13172291	13570270
seq3065	152	NA	gi|685042149|emb|LN590674.1| Cyprinus carpio genome assembly common carp genome, scaffold: LG42, chromosome: 42	59	NA	105	5.57555e-16	93	152	13172350	13172291	13570270
seq3084	152	NA	gi|1168054551|gb|KY555145.1| Caulobacter phage Ccr29, complete genome	59	NA	105	5.57555e-16	93	152	150542	150483	229319
seq3093	152	NA	gi|1168054551|gb|KY555145.1| Caulobacter phage Ccr29, complete genome	59	NA	105	5.57555e-16	93	152	150544	150485	229319
seq2141	155	NA	gi|1168054551|gb|KY555145.1| Caulobacter phage Ccr29, complete genome	59	NA	105	5.71975e-16	96	155	150542	150483	229319
seq2148	155	NA	gi|1168054551|gb|KY555145.1| Caulobacter phage Ccr29, complete genome	59	NA	105	5.71975e-16	96	155	150542	150483	229319
seq2156	155	NA	gi|1168054551|gb|KY555145.1| Caulobacter phage Ccr29, complete genome	59	NA	105	5.71975e-16	96	155	150542	150483	229319
seq2160	155	NA	gi|1168054551|gb|KY555145.1| Caulobacter phage Ccr29, complete genome	59	NA	105	5.71975e-16	96	155	150542	150483	229319
seq2161	155	NA	gi|1168054551|gb|KY555145.1| Caulobacter phage Ccr29, complete genome	59	NA	105	5.71975e-16	96	155	150542	150483	229319
seq2163	155	NA	gi|1168054551|gb|KY555145.1| Caulobacter phage Ccr29, complete genome	59	NA	105	5.71975e-16	96	155	150542	150483	229319
seq2165	155	NA	gi|1168054551|gb|KY555145.1| Caulobacter phage Ccr29, complete genome	59	NA	105	5.71975e-16	96	155	150542	150483	229319
seq2167	155	NA	gi|1168054551|gb|KY555145.1| Caulobacter phage Ccr29, complete genome	59	NA	105	5.71975e-16	96	155	150542	150483	229319
seq2174	155	NA	gi|1168054551|gb|KY555145.1| Caulobacter phage Ccr29, complete genome	59	NA	105	5.71975e-16	96	155	150542	150483	229319
seq2175	155	NA	gi|1168054551|gb|KY555145.1| Caulobacter phage Ccr29, complete genome	59	NA	105	5.71975e-16	96	155	150542	150483	229319
seq2196	155	NA	gi|1168054551|gb|KY555145.1| Caulobacter phage Ccr29, complete genome	59	NA	105	5.71975e-16	96	155	150542	150483	229319
seq2209	155	NA	gi|1168054551|gb|KY555145.1| Caulobacter phage Ccr29, complete genome	59	NA	105	5.71975e-16	96	155	150542	150483	229319
seq2230	155	NA	gi|1168054551|gb|KY555145.1| Caulobacter phage Ccr29, complete genome	59	NA	105	5.71975e-16	96	155	150542	150483	229319
seq2253	155	NA	gi|1168054551|gb|KY555145.1| Caulobacter phage Ccr29, complete genome	59	NA	105	5.71975e-16	96	155	150542	150483	229319
seq2255	155	NA	gi|1168054551|gb|KY555145.1| Caulobacter phage Ccr29, complete genome	59	NA	105	5.71975e-16	96	155	150542	150483	229319
seq2261	155	NA	gi|1168054551|gb|KY555145.1| Caulobacter phage Ccr29, complete genome	59	NA	105	5.71975e-16	96	155	150542	150483	229319
seq2263	155	NA	gi|1168054551|gb|KY555145.1| Caulobacter phage Ccr29, complete genome	59	NA	105	5.71975e-16	96	155	150542	150483	229319
seq2280	155	NA	gi|1168054551|gb|KY555145.1| Caulobacter phage Ccr29, complete genome	59	NA	105	5.71975e-16	96	155	150542	150483	229319
seq2281	155	NA	gi|1168054551|gb|KY555145.1| Caulobacter phage Ccr29, complete genome	59	NA	105	5.71975e-16	96	155	150542	150483	229319
seq2287	155	NA	gi|1168054551|gb|KY555145.1| Caulobacter phage Ccr29, complete genome	59	NA	105	5.71975e-16	96	155	150542	150483	229319
seq2298	155	NA	gi|1168054551|gb|KY555145.1| Caulobacter phage Ccr29, complete genome	59	NA	105	5.71975e-16	96	155	150542	150483	229319
seq2299	155	NA	gi|1168054551|gb|KY555145.1| Caulobacter phage Ccr29, complete genome	59	NA	105	5.71975e-16	96	155	150542	150483	229319
seq2301	155	NA	gi|1168054551|gb|KY555145.1| Caulobacter phage Ccr29, complete genome	59	NA	105	5.71975e-16	96	155	150542	150483	229319
seq2305	155	NA	gi|1168054551|gb|KY555145.1| Caulobacter phage Ccr29, complete genome	59	NA	105	5.71975e-16	96	155	150542	150483	229319
seq2321	155	NA	gi|1168054551|gb|KY555145.1| Caulobacter phage Ccr29, complete genome	59	NA	105	5.71975e-16	96	155	150542	150483	229319
seq2355	155	NA	gi|1168054551|gb|KY555145.1| Caulobacter phage Ccr29, complete genome	59	NA	105	5.71975e-16	96	155	150542	150483	229319
seq2375	154	NA	gi|685042149|emb|LN590674.1| Cyprinus carpio genome assembly common carp genome, scaffold: LG42, chromosome: 42	59	NA	105	5.71975e-16	95	154	13172348	13172289	13570270
seq2376	154	NA	gi|685042149|emb|LN590674.1| Cyprinus carpio genome assembly common carp genome, scaffold: LG42, chromosome: 42	59	NA	105	5.71975e-16	95	154	13172348	13172289	13570270
seq2392	154	NA	gi|1168054551|gb|KY555145.1| Caulobacter phage Ccr29, complete genome	59	NA	105	5.71975e-16	95	154	150542	150483	229319
seq2397	154	NA	gi|685042149|emb|LN590674.1| Cyprinus carpio genome assembly common carp genome, scaffold: LG42, chromosome: 42	59	NA	105	5.71975e-16	95	154	13172348	13172289	13570270
seq2403	154	NA	gi|1168054551|gb|KY555145.1| Caulobacter phage Ccr29, complete genome	59	NA	105	5.71975e-16	95	154	150543	150484	229319
seq2406	154	NA	gi|685042149|emb|LN590674.1| Cyprinus carpio genome assembly common carp genome, scaffold: LG42, chromosome: 42	59	NA	105	5.71975e-16	95	154	13172348	13172289	13570270
seq2412	154	NA	gi|685042149|emb|LN590674.1| Cyprinus carpio genome assembly common carp genome, scaffold: LG42, chromosome: 42	59	NA	105	5.71975e-16	95	154	13172348	13172289	13570270
seq2420	154	NA	gi|1168054551|gb|KY555145.1| Caulobacter phage Ccr29, complete genome	59	NA	105	5.71975e-16	95	154	150543	150484	229319
seq2426	154	NA	gi|1168054551|gb|KY555145.1| Caulobacter phage Ccr29, complete genome	59	NA	105	5.71975e-16	95	154	150542	150483	229319
seq2427	154	NA	gi|685042149|emb|LN590674.1| Cyprinus carpio genome assembly common carp genome, scaffold: LG42, chromosome: 42	59	NA	105	5.71975e-16	95	154	13172348	13172289	13570270
seq2431	154	NA	gi|685042149|emb|LN590674.1| Cyprinus carpio genome assembly common carp genome, scaffold: LG42, chromosome: 42	59	NA	105	5.71975e-16	95	154	13172348	13172289	13570270
seq2435	154	NA	gi|685042149|emb|LN590674.1| Cyprinus carpio genome assembly common carp genome, scaffold: LG42, chromosome: 42	59	NA	105	5.71975e-16	95	154	13172348	13172289	13570270
seq2437	154	NA	gi|1168054551|gb|KY555145.1| Caulobacter phage Ccr29, complete genome	59	NA	105	5.71975e-16	95	154	150543	150484	229319
seq2439	154	NA	gi|685042149|emb|LN590674.1| Cyprinus carpio genome assembly common carp genome, scaffold: LG42, chromosome: 42	59	NA	105	5.71975e-16	95	154	13172348	13172289	13570270
seq2440	154	NA	gi|1168054551|gb|KY555145.1| Caulobacter phage Ccr29, complete genome	59	NA	105	5.71975e-16	95	154	150543	150484	229319
seq2443	154	NA	gi|1168054551|gb|KY555145.1| Caulobacter phage Ccr29, complete genome	59	NA	105	5.71975e-16	95	154	150543	150484	229319
seq2445	154	NA	gi|685042149|emb|LN590674.1| Cyprinus carpio genome assembly common carp genome, scaffold: LG42, chromosome: 42	59	NA	105	5.71975e-16	95	154	13172348	13172289	13570270
seq2459	154	NA	gi|685042149|emb|LN590674.1| Cyprinus carpio genome assembly common carp genome, scaffold: LG42, chromosome: 42	59	NA	105	5.71975e-16	95	154	13172348	13172289	13570270
seq2461	154	NA	gi|1168054551|gb|KY555145.1| Caulobacter phage Ccr29, complete genome	59	NA	105	5.71975e-16	95	154	150542	150483	229319
seq2480	154	NA	gi|1168054551|gb|KY555145.1| Caulobacter phage Ccr29, complete genome	59	NA	105	5.71975e-16	95	154	150543	150484	229319
seq2486	154	NA	gi|685042149|emb|LN590674.1| Cyprinus carpio genome assembly common carp genome, scaffold: LG42, chromosome: 42	59	NA	105	5.71975e-16	95	154	13172348	13172289	13570270
seq2489	154	NA	gi|685042149|emb|LN590674.1| Cyprinus carpio genome assembly common carp genome, scaffold: LG42, chromosome: 42	59	NA	105	5.71975e-16	95	154	13172348	13172289	13570270
seq2490	154	NA	gi|685042149|emb|LN590674.1| Cyprinus carpio genome assembly common carp genome, scaffold: LG42, chromosome: 42	59	NA	105	5.71975e-16	95	154	13172348	13172289	13570270
seq2493	154	NA	gi|685042149|emb|LN590674.1| Cyprinus carpio genome assembly common carp genome, scaffold: LG42, chromosome: 42	59	NA	105	5.71975e-16	95	154	13172348	13172289	13570270
seq2497	154	NA	gi|685042149|emb|LN590674.1| Cyprinus carpio genome assembly common carp genome, scaffold: LG42, chromosome: 42	59	NA	105	5.71975e-16	95	154	13172348	13172289	13570270
seq2505	154	NA	gi|685042149|emb|LN590674.1| Cyprinus carpio genome assembly common carp genome, scaffold: LG42, chromosome: 42	59	NA	105	5.71975e-16	95	154	13172348	13172289	13570270
seq2508	154	NA	gi|685042149|emb|LN590674.1| Cyprinus carpio genome assembly common carp genome, scaffold: LG42, chromosome: 42	59	NA	105	5.71975e-16	95	154	13172348	13172289	13570270
seq2519	154	NA	gi|1168054551|gb|KY555145.1| Caulobacter phage Ccr29, complete genome	59	NA	105	5.71975e-16	95	154	150543	150484	229319
seq2524	154	NA	gi|1168054551|gb|KY555145.1| Caulobacter phage Ccr29, complete genome	59	NA	105	5.71975e-16	95	154	150543	150484	229319
seq2535	154	NA	gi|685042149|emb|LN590674.1| Cyprinus carpio genome assembly common carp genome, scaffold: LG42, chromosome: 42	59	NA	105	5.71975e-16	95	154	13172348	13172289	13570270
seq2540	154	NA	gi|685042149|emb|LN590674.1| Cyprinus carpio genome assembly common carp genome, scaffold: LG42, chromosome: 42	59	NA	105	5.71975e-16	95	154	13172348	13172289	13570270
seq2547	153	NA	gi|1168054551|gb|KY555145.1| Caulobacter phage Ccr29, complete genome	59	NA	105	5.71975e-16	94	153	150543	150484	229319
seq2568	153	NA	gi|1168054551|gb|KY555145.1| Caulobacter phage Ccr29, complete genome	59	NA	105	5.71975e-16	94	153	150543	150484	229319
seq2576	153	NA	gi|1168054551|gb|KY555145.1| Caulobacter phage Ccr29, complete genome	59	NA	105	5.71975e-16	94	153	150543	150484	229319
seq2587	153	NA	gi|685042149|emb|LN590674.1| Cyprinus carpio genome assembly common carp genome, scaffold: LG42, chromosome: 42	59	NA	105	5.71975e-16	94	153	13172349	13172290	13570270
seq2619	153	NA	gi|685042149|emb|LN590674.1| Cyprinus carpio genome assembly common carp genome, scaffold: LG42, chromosome: 42	59	NA	105	5.71975e-16	94	153	13172349	13172290	13570270
seq2666	153	NA	gi|685042149|emb|LN590674.1| Cyprinus carpio genome assembly common carp genome, scaffold: LG42, chromosome: 42	59	NA	105	5.71975e-16	94	153	13172349	13172290	13570270
seq2689	153	NA	gi|685042149|emb|LN590674.1| Cyprinus carpio genome assembly common carp genome, scaffold: LG42, chromosome: 42	59	NA	105	5.71975e-16	94	153	13172349	13172290	13570270
seq2690	153	NA	gi|685042149|emb|LN590674.1| Cyprinus carpio genome assembly common carp genome, scaffold: LG42, chromosome: 42	59	NA	105	5.71975e-16	94	153	13172349	13172290	13570270
seq2703	153	NA	gi|685042149|emb|LN590674.1| Cyprinus carpio genome assembly common carp genome, scaffold: LG42, chromosome: 42	59	NA	105	5.71975e-16	94	153	13172348	13172289	13570270
seq2731	153	NA	gi|685042149|emb|LN590674.1| Cyprinus carpio genome assembly common carp genome, scaffold: LG42, chromosome: 42	59	NA	105	5.71975e-16	94	153	13172349	13172290	13570270
seq3360	151	NA	gi|685042277|emb|LN590802.1| Cyprinus carpio genome assembly common carp genome ,scaffold 000000325	107	NA	104	5.52749e-16	44	151	1042986	1043094	1145675
seq2605	153	NA	gi|685042193|emb|LN590718.1| Cyprinus carpio genome assembly common carp genome, scaffold: LG9, chromosome: 9	72	NA	104	5.71975e-16	81	153	2094819	2094746	24322175
seq2617	153	NA	gi|1442329574|ref|NC_038208.1| Eterusia aedea mitochondrion, complete genome >gi|1409970702|gb|MH316560.1| Eterusia aedea mitochondrion, complete genome	71	NA	104	5.71975e-16	20	91	10502	10573	15196
seq2162	155	NA	gi|685042149|emb|LN590674.1| Cyprinus carpio genome assembly common carp genome, scaffold: LG42, chromosome: 42	66	NA	104	5.71975e-16	89	155	13172354	13172288	13570270
seq2529	154	NA	gi|685042149|emb|LN590674.1| Cyprinus carpio genome assembly common carp genome, scaffold: LG42, chromosome: 42	66	NA	104	5.71975e-16	88	154	13172355	13172289	13570270
seq2946	152	NA	gi|685042149|emb|LN590674.1| Cyprinus carpio genome assembly common carp genome, scaffold: LG42, chromosome: 42	63	NA	104	5.57555e-16	89	152	13172353	13172291	13570270
seq3050	152	NA	gi|685042149|emb|LN590674.1| Cyprinus carpio genome assembly common carp genome, scaffold: LG42, chromosome: 42	63	NA	104	5.57555e-16	89	152	13172353	13172291	13570270
seq2542	153	NA	gi|685042149|emb|LN590674.1| Cyprinus carpio genome assembly common carp genome, scaffold: LG42, chromosome: 42	62	NA	104	5.71975e-16	91	153	13172353	13172290	13570270
seq2554	153	NA	gi|685042149|emb|LN590674.1| Cyprinus carpio genome assembly common carp genome, scaffold: LG42, chromosome: 42	62	NA	104	5.71975e-16	91	153	13172353	13172290	13570270
[truncated: 1,207 more rows]
